# Supplementary material for: Optimizing cold storage for uniform airflow and temperature distribution in apple preservation using CFD simulation
Source: Sci Rep. 2024 Oct 25;14:25402. doi: 10.1038/s41598-024-76385-y (PMC11511946; doi:10.1038/s41598-024-76385-y)
Supplement: Supplementary file 1 — Supplementary Material 1 [file 41598_2024_76385_MOESM1_ESM.xlsx]

## Sheet: CS1
	Crate number
Time (s)		0	300	600	900	1200	1500	1800	2100	2400	2700	3000	3300	3600	3900	4200	4500	4800	5100	5400	5700	6000	6300	6600	6900	7200	7500	7800	8100	8400	8700	9000	9300	9600	9900	10200	10500	10800	11100	11400	11700	12000	12300	12600	12900	13200	13500	13800	14100
	1	28	27.7583	27.5018	27.2491	26.9994	26.753	26.5101	26.2699	26.0334	25.7995	25.5689	25.3412	25.1164	24.8946	24.6756	24.4594	24.2459	24.0352	23.8271	23.6215	23.4188	23.2182	23.0205	22.8249	22.6319	22.4413	22.2527	22.0667	21.883	21.7011	21.5217	21.3444	21.169	20.9957	20.8247	20.6555	20.4881	20.3227	20.1593	19.9978	19.8379	19.6798	19.5235	19.369	19.2162	19.0651	18.9156	18.7676
	2	28	27.7711	27.5269	27.2862	27.0483	26.8137	26.5823	26.3536	26.1283	25.9055	25.6859	25.4689	25.2548	25.0434	24.8347	24.6286	24.4251	24.224	24.0257	23.8296	23.6361	23.4447	23.256	23.0693	22.8848	22.7028	22.5227	22.3448	22.1692	21.9953	21.8236	21.654	21.4862	21.3202	21.1563	20.9942	20.8338	20.6752	20.5184	20.3634	20.21	20.0581	19.9079	19.7593	19.6123	19.4669	19.3228	19.1803
	3	28	27.794	27.5729	27.3546	27.1388	26.9261	26.716	26.5084	26.3038	26.1013	25.9019	25.7044	25.5099	25.3175	25.1276	24.9397	24.7543	24.5709	24.3901	24.2109	24.0343	23.8593	23.6866	23.5159	23.3469	23.1802	23.015	22.8517	22.6905	22.5307	22.3728	22.2168	22.0623	21.9093	21.7581	21.6086	21.4605	21.3138	21.1688	21.0254	20.8832	20.7424	20.6029	20.4648	20.3281	20.1927	20.0583	19.9253
	4	28	27.8337	27.6548	27.4779	27.3028	27.1299	26.9587	26.7892	26.6219	26.456	26.2922	26.1298	25.9694	25.8104	25.6532	25.4973	25.3433	25.1906	25.0396	24.8899	24.7419	24.5951	24.4498	24.3059	24.1632	24.0221	23.8822	23.7435	23.6062	23.47	23.3351	23.2015	23.069	22.9375	22.8074	22.6784	22.5504	22.4234	22.2976	22.1729	22.0491	21.9264	21.8045	21.6837	21.5638	21.4449	21.3268	21.2097
	5	28	27.8543	27.6993	27.5454	27.3928	27.2417	27.0918	26.9431	26.7958	26.6494	26.5046	26.3606	26.218	26.0762	25.936	25.7965	25.6586	25.5214	25.3856	25.2505	25.1168	24.984	24.8523	24.7217	24.592	24.4634	24.3358	24.209	24.0834	23.9588	23.8348	23.7121	23.5902	23.4692	23.349	23.2299	23.1117	22.9943	22.8776	22.7619	22.6472	22.5333	22.4201	22.3076	22.196	22.0853	21.9756	21.8666
	6	28	27.849	27.6872	27.5264	27.3669	27.209	27.0522	26.8969	26.7426	26.5895	26.4376	26.2866	26.1371	25.9883	25.8411	25.6947	25.5498	25.4056	25.2628	25.1209	24.9802	24.8406	24.7019	24.5646	24.4281	24.2929	24.1588	24.0255	23.8935	23.7627	23.6325	23.5036	23.3759	23.249	23.123	22.9983	22.8745	22.7517	22.6297	22.5087	22.3887	22.2697	22.1516	22.0342	21.9177	21.8022	21.6878	21.5741
	7	28	27.8095	27.6042	27.4007	27.2001	27.0019	26.806	26.6129	26.4212	26.2322	26.045	25.86	25.6769	25.4956	25.3166	25.1392	24.964	24.7905	24.6188	24.4491	24.281	24.1148	23.95	23.7873	23.6261	23.4666	23.3092	23.1531	22.9985	22.8459	22.6945	22.5446	22.3966	22.2499	22.1044	21.9607	21.8184	21.6776	21.5379	21.3995	21.2626	21.1269	20.9926	20.8595	20.7275	20.5968	20.4675	20.3392
	8	28	27.7663	27.5177	27.2724	27.0299	26.7906	26.5543	26.3209	26.0906	25.8629	25.6382	25.4162	25.1971	24.9805	24.7667	24.5555	24.3469	24.1407	23.9372	23.736	23.5374	23.3409	23.147	22.9553	22.7658	22.5787	22.3937	22.2109	22.0303	21.8516	21.675	21.5006	21.3281	21.1574	20.9889	20.8222	20.6572	20.4942	20.333	20.1736	20.0158	19.8598	19.7054	19.5527	19.4018	19.2524	19.1045	18.9582
	9	28	27.7829	27.551	27.322	27.0954	26.8717	26.6506	26.432	26.2162	26.0027	25.7919	25.5834	25.3775	25.1739	24.9728	24.7739	24.5774	24.383	24.1911	24.0011	23.8135	23.6279	23.4445	23.2631	23.0837	22.9064	22.731	22.5575	22.3861	22.2164	22.0486	21.8828	21.7186	21.5561	21.3955	21.2367	21.0794	20.9238	20.7699	20.6176	20.4669	20.3177	20.17	20.0238	19.8792	19.736	19.5942	19.4537
	10	28	27.8049	27.5946	27.3869	27.1814	26.9786	26.778	26.5796	26.384	26.1903	25.9993	25.8101	25.6236	25.4389	25.2566	25.0759	24.8978	24.7212	24.5472	24.3745	24.2042	24.0355	23.8688	23.704	23.5406	23.3794	23.2196	23.0616	22.9055	22.7506	22.5974	22.4462	22.2963	22.1477	22.0009	21.8557	21.7117	21.569	21.4279	21.2883	21.1499	21.0127	20.8767	20.7421	20.6088	20.4767	20.3454	20.2155
	11	28	27.8457	27.6786	27.5132	27.3491	27.1869	27.0259	26.8666	26.709	26.5526	26.3982	26.2447	26.0932	25.9427	25.794	25.6462	25.5003	25.3552	25.212	25.0696	24.9289	24.7892	24.6507	24.5138	24.3776	24.2431	24.1094	23.9769	23.8458	23.7156	23.5864	23.4586	23.3318	23.2058	23.081	22.9574	22.8347	22.7127	22.5919	22.4722	22.3533	22.2352	22.118	22.0017	21.8863	21.7718	21.6579	21.545
	12	28	27.863	27.7161	27.5701	27.4249	27.2808	27.1376	26.9954	26.8542	26.7138	26.5746	26.4361	26.2989	26.1623	26.027	25.8925	25.7592	25.6265	25.4951	25.3644	25.2349	25.1061	24.9783	24.8516	24.7255	24.6006	24.4765	24.3532	24.231	24.1095	23.9888	23.8692	23.7504	23.6323	23.5151	23.3988	23.2834	23.1686	23.0547	22.9417	22.8295	22.718	22.6071	22.4971	22.3879	22.2795	22.1718	22.0648
	13	28	27.8635	27.7163	27.57	27.4244	27.2801	27.1366	26.9942	26.8528	26.7122	26.5729	26.4343	26.297	26.1604	26.0251	25.8905	25.7572	25.6245	25.4932	25.3625	25.233	25.1043	24.9765	24.8499	24.7239	24.5991	24.4751	24.3519	24.2298	24.1084	23.9878	23.8684	23.7498	23.6318	23.5147	23.3986	23.2833	23.1687	23.0549	22.9421	22.8299	22.7185	22.6078	22.4978	22.3886	22.2803	22.1725	22.0655
	14	28	27.8524	27.6945	27.5376	27.3822	27.2284	27.0756	26.9247	26.7747	26.6262	26.4791	26.3332	26.1888	26.0452	25.9035	25.7624	25.623	25.4844	25.3474	25.2115	25.0767	24.9432	24.8103	24.6792	24.5487	24.4196	24.2919	24.1648	24.0389	23.9143	23.7902	23.6674	23.546	23.425	23.305	23.1862	23.0684	22.9512	22.835	22.7196	22.6051	22.4915	22.3786	22.2665	22.1552	22.0448	21.9349	21.8259
	15	28	27.7807	27.5468	27.3158	27.0872	26.8615	26.6384	26.4178	26.1999	25.9843	25.7715	25.5609	25.3529	25.1471	24.9439	24.7429	24.5443	24.3478	24.1537	23.9616	23.7719	23.5841	23.3986	23.2151	23.0335	22.8542	22.6766	22.501	22.3275	22.1557	21.9858	21.8178	21.6515	21.487	21.3243	21.1634	21.004	20.8463	20.6903	20.5359	20.3832	20.2319	20.0822	19.934	19.7874	19.6422	19.4985	19.3561
	16	28	27.796	27.5789	27.3641	27.1513	26.9411	26.7329	26.527	26.3233	26.1217	25.9224	25.7251	25.53	25.3369	25.146	24.957	24.7702	24.5852	24.4024	24.2212	24.0423	23.865	23.6897	23.5163	23.3445	23.1747	23.0065	22.8401	22.6755	22.5125	22.3511	22.1915	22.0335	21.8769	21.7221	21.5688	21.417	21.2667	21.1178	20.9705	20.8247	20.6802	20.5371	20.3953	20.255	20.1161	19.9785	19.8421
	17	28	27.8136	27.6138	27.4161	27.2203	27.0268	26.8351	26.6455	26.458	26.2724	26.0889	25.9071	25.7275	25.5495	25.3736	25.1994	25.0272	24.8565	24.6879	24.5208	24.3556	24.1919	24.0299	23.8697	23.7109	23.5539	23.3983	23.2442	23.0919	22.9408	22.7913	22.6433	22.4967	22.3514	22.2076	22.0652	21.9241	21.7842	21.6457	21.5086	21.3728	21.238	21.1045	20.9721	20.841	20.7111	20.5822	20.4544
	18	28	27.8446	27.6753	27.5078	27.3419	27.1777	27.0151	26.8541	26.6949	26.5371	26.381	26.2262	26.0731	25.9214	25.7712	25.6222	25.4748	25.3287	25.1841	25.0407	24.8987	24.7579	24.6184	24.4802	24.3431	24.2074	24.0728	23.9394	23.8073	23.6761	23.5461	23.4173	23.2896	23.1628	23.0372	22.9127	22.7891	22.6664	22.5449	22.4243	22.3047	22.1859	22.068	21.9511	21.8351	21.7199	21.6055	21.4919
	19	28	27.867	27.7236	27.5812	27.4398	27.2994	27.1599	27.0215	26.884	26.7474	26.6119	26.4771	26.3435	26.2105	26.0788	25.9478	25.8179	25.6887	25.5606	25.4332	25.3069	25.1814	25.0568	24.9332	24.8103	24.6884	24.5674	24.447	24.3277	24.2092	24.0914	23.9746	23.8586	23.7433	23.6287	23.5152	23.4023	23.2902	23.1788	23.0682	22.9584	22.8493	22.7409	22.6332	22.5262	22.42	22.3146	22.2098
	20	28	27.8703	27.7311	27.5925	27.4547	27.3179	27.1815	27.0463	26.9117	26.7779	26.645	26.5127	26.3814	26.2506	26.1211	25.992	25.8641	25.7367	25.6105	25.4847	25.36	25.2361	25.1128	24.9907	24.869	24.7484	24.6286	24.5093	24.3912	24.2738	24.1569	24.0409	23.9259	23.8114	23.6976	23.5848	23.4727	23.3612	23.2504	23.1404	23.0313	22.9228	22.8149	22.7077	22.6012	22.4956	22.3907	22.2864
	21	28	27.8544	27.6978	27.542	27.3878	27.235	27.0831	26.9332	26.7839	26.6361	26.4895	26.3441	26.2	26.0568	25.9152	25.7744	25.6352	25.4967	25.3597	25.2237	25.0888	24.9552	24.8223	24.691	24.5603	24.4309	24.3028	24.1753	24.0491	23.9241	23.7996	23.6764	23.5544	23.433	23.3125	23.1932	23.075	22.9574	22.8406	22.7249	22.6101	22.4961	22.383	22.2706	22.1591	22.0485	21.9386	21.8297
	22	28	27.7988	27.5846	27.3726	27.1626	26.955	26.7494	26.5459	26.3447	26.1453	25.9482	25.7529	25.5599	25.3686	25.1796	24.9923	24.8072	24.6237	24.4424	24.2626	24.085	23.909	23.7348	23.5625	23.3917	23.2229	23.0555	22.8898	22.726	22.5636	22.4029	22.2438	22.0862	21.9301	21.7755	21.6226	21.471	21.3208	21.1721	21.0249	20.8791	20.7346	20.5915	20.4497	20.3092	20.1701	20.0322	19.8956
	23	28	27.8114	27.6114	27.4133	27.2169	27.0225	26.8298	26.6389	26.4499	26.2626	26.0773	25.8935	25.7116	25.5313	25.353	25.1763	25.0014	24.828	24.6566	24.4864	24.3182	24.1515	23.9863	23.8229	23.6608	23.5004	23.3415	23.1839	23.0281	22.8737	22.7205	22.569	22.4189	22.27	22.1226	21.9766	21.8319	21.6885	21.5463	21.4056	21.2662	21.128	20.991	20.8552	20.7206	20.5874	20.4553	20.3243
	24	28	27.8222	27.6319	27.4434	27.2566	27.0718	26.8885	26.7072	26.5276	26.3497	26.1737	25.9991	25.8265	25.6553	25.4861	25.3182	25.1522	24.9876	24.8248	24.6634	24.5036	24.3453	24.1884	24.0333	23.8793	23.727	23.5761	23.4264	23.2784	23.1316	22.9861	22.8421	22.6994	22.5579	22.4178	22.2789	22.1413	22.0048	21.8695	21.7356	21.6028	21.4711	21.3405	21.2111	21.0828	20.9557	20.8296	20.7046
	25	28	27.8408	27.6673	27.4954	27.3253	27.1568	26.99	26.8248	26.6611	26.4992	26.3387	26.1799	26.0224	25.8666	25.7121	25.5591	25.4075	25.2575	25.1086	24.9614	24.8153	24.6706	24.5272	24.3851	24.2444	24.1048	23.9665	23.8295	23.6936	23.559	23.4255	23.2932	23.1621	23.0321	22.9031	22.7752	22.6485	22.5229	22.3983	22.2746	22.152	22.0304	21.9098	21.7902	21.6715	21.5537	21.4368	21.3208
	26	28	27.8619	27.7107	27.5607	27.4124	27.2646	27.1185	26.9736	26.8296	26.6871	26.5453	26.4052	26.2656	26.1277	25.9904	25.8545	25.7194	25.5858	25.4528	25.3213	25.1903	25.0607	24.9319	24.8041	24.6776	24.5517	24.427	24.3033	24.1803	24.0585	23.9376	23.8174	23.6983	23.5801	23.4627	23.3462	23.2306	23.116	23.0021	22.8888	22.7765	22.6651	22.5544	22.4446	22.3354	22.2271	22.1195	22.0127
	27	28	27.8737	27.7355	27.598	27.4616	27.3257	27.1908	27.0569	26.9236	26.7913	26.6597	26.5291	26.3992	26.2702	26.142	26.0146	25.8881	25.7624	25.6375	25.5135	25.3901	25.2677	25.1459	25.0251	24.9052	24.7858	24.6674	24.5497	24.4327	24.3167	24.2014	24.0867	23.9729	23.8598	23.7474	23.6357	23.5249	23.4148	23.3052	23.1964	23.0884	22.9811	22.8744	22.7683	22.6628	22.558	22.4541	22.3508
	28	28	27.8663	27.7192	27.5728	27.4282	27.2849	27.1425	27.0019	26.8619	26.7234	26.5858	26.4494	26.3141	26.1797	26.0465	25.9139	25.7826	25.6521	25.5227	25.3942	25.2666	25.1401	25.0141	24.8895	24.7656	24.6425	24.5206	24.3992	24.2788	24.1595	24.0408	23.923	23.8061	23.69	23.5745	23.46	23.3464	23.2336	23.1212	23.0097	22.8992	22.7895	22.6804	22.5719	22.464	22.3568	22.2507	22.1452
Crate b	29	28	27.7936	27.5789	27.3669	27.1571	26.9488	26.7439	26.5402	26.3387	26.1392	25.9414	25.7459	25.5515	25.3596	25.1694	24.9819	24.7956	24.6117	24.4291	24.2486	24.07	23.8931	23.7184	23.5449	23.3737	23.2041	23.036	22.8701	22.7057	22.5428	22.382	22.2224	22.0644	21.9084	21.754	21.601	21.4494	21.2997	21.1517	21.0049	20.8596	20.7158	20.5738	20.4334	20.2944	20.1571	20.0216	19.887
	30	28	27.8227	27.6347	27.4481	27.2629	27.0797	26.8978	26.7177	26.5391	26.362	26.1867	26.0125	25.8403	25.6693	25.5002	25.3323	25.1663	25.0014	24.8384	24.6766	24.5163	24.3575	24.2	24.0442	23.8895	23.7363	23.5845	23.4339	23.2849	23.1371	22.9904	22.8453	22.7015	22.5587	22.4172	22.2771	22.1382	22.0003	21.8637	21.7284	21.5943	21.4613	21.3293	21.1984	21.0687	20.9403	20.8128	20.6865
	31	28	27.8317	27.6506	27.4706	27.2923	27.1158	26.9407	26.7675	26.5954	26.4251	26.2563	26.0888	25.9231	25.7586	25.5959	25.4343	25.2746	25.1159	24.9589	24.8033	24.649	24.4962	24.3445	24.1945	24.0456	23.8981	23.7521	23.6071	23.4637	23.3215	23.1803	23.0406	22.9022	22.7648	22.6286	22.4937	22.3601	22.2275	22.0961	21.9658	21.8367	21.7087	21.5817	21.4557	21.3308	21.2072	21.0845	20.9629
	32	28	27.8433	27.6732	27.5042	27.3371	27.1712	27.0068	26.8442	26.6822	26.5224	26.3633	26.2061	26.0499	25.8952	25.7417	25.5898	25.4389	25.2896	25.1412	24.9947	24.8487	24.7046	24.5613	24.4194	24.2789	24.1392	24.0012	23.8641	23.7281	23.5935	23.46	23.3274	23.1962	23.0662	22.9369	22.8089	22.6822	22.5565	22.4318	22.3081	22.1854	22.0639	21.9436	21.8241	21.7056	21.5882	21.4718	21.3564
	33	28	27.8516	27.6894	27.5282	27.369	27.2104	27.0536	26.8982	26.7432	26.5905	26.4379	26.2874	26.1373	25.989	25.8415	25.6956	25.5504	25.4069	25.2638	25.1227	24.9819	24.843	24.7047	24.5675	24.4319	24.2967	24.1632	24.0307	23.8988	23.7684	23.6391	23.5104	23.3831	23.257	23.1314	23.007	22.8837	22.7616	22.6404	22.5199	22.4004	22.2821	22.1649	22.0486	21.9331	21.8188	21.7053	21.5927
	34	28	27.8576	27.7009	27.545	27.3909	27.2369	27.0847	26.9336	26.783	26.6341	26.4854	26.3387	26.192	26.0472	25.9029	25.7602	25.6179	25.4775	25.3371	25.1987	25.0605	24.9241	24.7882	24.6532	24.5199	24.3869	24.2553	24.1248	23.9948	23.8663	23.7387	23.6117	23.4858	23.3614	23.2373	23.1143	22.9922	22.8716	22.7515	22.632	22.5136	22.3963	22.2801	22.1646	22.0499	21.9362	21.8233	21.7113
	35	28	27.8511	27.6864	27.5225	27.3603	27.1993	27.0394	26.8812	26.7236	26.5675	26.4122	26.2583	26.1053	25.9535	25.8026	25.6529	25.5043	25.3569	25.2103	25.065	24.9205	24.7776	24.6352	24.494	24.3543	24.2152	24.0774	23.9405	23.8045	23.67	23.5364	23.4034	23.2716	23.1413	23.0113	22.8826	22.7549	22.6285	22.5025	22.3774	22.2536	22.1308	22.009	21.888	21.7676	21.6483	21.5304	21.413
	36	28	27.8249	27.6401	27.4568	27.2747	27.0945	26.9155	26.7382	26.5624	26.3879	26.2152	26.0436	25.8738	25.7051	25.5384	25.3728	25.2089	25.0461	24.8851	24.7252	24.5668	24.4098	24.2541	24.0999	23.9468	23.7952	23.6449	23.4956	23.348	23.2014	23.0559	22.9119	22.7691	22.6272	22.4867	22.3474	22.2093	22.0721	21.9361	21.8014	21.6678	21.5352	21.4035	21.273	21.1435	21.0151	20.8877	20.7614
	37	28	27.8341	27.6555	27.4778	27.3018	27.128	26.9551	26.7844	26.6147	26.4467	26.2804	26.1151	25.9518	25.7894	25.6291	25.4695	25.312	25.1552	25.0004	24.8466	24.6943	24.5433	24.3933	24.2451	24.0976	23.9518	23.8074	23.6637	23.5217	23.3808	23.2407	23.1022	22.965	22.8285	22.6932	22.5592	22.4265	22.2945	22.1635	22.0339	21.9053	21.7777	21.6509	21.5251	21.4005	21.2769	21.1542	21.0326
	38	28	27.8442	27.6724	27.5013	27.3326	27.1656	26.9999	26.8365	26.6737	26.5131	26.3536	26.1957	26.0395	25.8843	25.7309	25.5783	25.4276	25.2778	25.1296	24.983	24.8371	24.693	24.5494	24.408	24.2672	24.1278	23.9901	23.8529	23.7173	23.583	23.4494	23.3171	23.1865	23.0564	22.9273	22.7997	22.6733	22.5478	22.4231	22.2995	22.1772	22.0559	21.9355	21.8158	21.6972	21.5798	21.4634	21.3478
	39	28	27.8531	27.6896	27.5267	27.3667	27.2075	27.0498	26.8943	26.7389	26.5861	26.4335	26.2832	26.1336	25.9855	25.8386	25.6929	25.5484	25.4052	25.2629	25.1226	24.9825	24.8445	24.7066	24.5707	24.4357	24.3015	24.1693	24.0376	23.9069	23.7779	23.6495	23.522	23.3963	23.2714	23.1471	23.0242	22.9027	22.7822	22.6624	22.5435	22.4259	22.3096	22.1942	22.0796	21.966	21.8538	21.7425	21.6322
	40	28	27.8574	27.6968	27.5368	27.3796	27.2228	27.0678	26.9149	26.7618	26.6114	26.4609	26.3128	26.165	26.019	25.8738	25.7301	25.5873	25.446	25.3052	25.1667	25.028	24.8916	24.7553	24.6206	24.4872	24.3542	24.2234	24.0931	23.9635	23.8358	23.7086	23.5821	23.4576	23.3339	23.2106	23.0887	22.9681	22.8486	22.73	22.6119	22.4952	22.3797	22.2653	22.1517	22.0391	21.9277	21.8172	21.7078
	41	28	27.8597	27.7018	27.5443	27.3895	27.235	27.0821	26.9311	26.78	26.6315	26.4827	26.3362	26.19	26.0454	25.9016	25.7592	25.6175	25.4774	25.3376	25.1999	25.0621	24.9266	24.7911	24.657	24.5244	24.392	24.2616	24.1317	24.0024	23.8751	23.7483	23.622	23.4974	23.3739	23.2507	23.1287	23.0079	22.8884	22.7694	22.651	22.5339	22.4181	22.3033	22.1892	22.0758	21.9636	21.8525	21.7421
	42	28	27.8541	27.6896	27.5257	27.3643	27.2035	27.0443	26.8869	26.7298	26.5749	26.4203	26.2678	26.116	25.9658	25.8164	25.6685	25.5215	25.3761	25.2311	25.0882	24.9457	24.8052	24.6651	24.5264	24.3891	24.2523	24.1175	23.9834	23.85	23.7185	23.5877	23.4576	23.3292	23.2019	23.0751	22.9496	22.8253	22.7024	22.5802	22.4586	22.3384	22.2195	22.1018	21.9849	21.8689	21.7542	21.6407	21.5279
Crate a	43	28	27.7492	27.4878	27.2295	26.9764	26.7274	26.4818	26.2415	26.0035	25.7703	25.5402	25.3138	25.091	24.8712	24.6554	24.4424	24.233	24.0265	23.8229	23.6228	23.425	23.2308	23.0384	22.8496	22.663	22.4788	22.298	22.1186	21.9419	21.7681	21.5957	21.4252	21.2579	21.0924	20.9281	20.7665	20.607	20.4494	20.2931	20.1385	19.9861	19.8357	19.6868	19.5392	19.3932	19.2493	19.107	18.9659
	44	28	27.7966	27.5773	27.3617	27.1488	26.9391	26.7327	26.5287	26.3282	26.1301	25.935	25.7424	25.5526	25.3652	25.1803	24.9978	24.8177	24.6398	24.4644	24.291	24.1201	23.9508	23.784	23.619	23.456	23.2952	23.1359	22.9787	22.8233	22.6694	22.5175	22.3674	22.2187	22.0714	21.9261	21.7821	21.6396	21.4983	21.3588	21.2206	21.0835	20.9477	20.8132	20.68	20.5481	20.4172	20.2872	20.1585
	45	28	27.8377	27.662	27.4888	27.3171	27.1477	26.9804	26.8146	26.6513	26.4892	26.3295	26.1711	26.0147	25.8598	25.7067	25.5549	25.405	25.2563	25.1095	24.9637	24.8199	24.6769	24.5357	24.3958	24.257	24.1199	23.9837	23.8489	23.7155	23.583	23.4518	23.322	23.1931	23.0651	22.9386	22.8132	22.6888	22.5652	22.4428	22.3216	22.2012	22.0817	21.963	21.8454	21.7288	21.6131	21.4981	21.384
	46	28	27.8513	27.6912	27.5325	27.3748	27.2189	27.064	26.9105	26.7585	26.6074	26.4582	26.3094	26.1627	26.0163	25.872	25.7282	25.5864	25.445	25.3056	25.1665	25.0294	24.893	24.7578	24.6241	24.4909	24.3595	24.229	24.0992	23.9711	23.8438	23.7172	23.5922	23.4684	23.345	23.2227	23.1021	22.982	22.8626	22.7444	22.6271	22.5107	22.3951	22.2801	22.166	22.0529	21.9406	21.8288	21.7178
	47	28	27.8599	27.7069	27.555	27.4044	27.2558	27.108	26.962	26.8176	26.674	26.5326	26.3918	26.2533	26.1153	25.9792	25.8436	25.7101	25.577	25.4459	25.3155	25.1867	25.0586	24.9318	24.8063	24.6813	24.5581	24.4357	24.3141	24.1938	24.0743	23.9556	23.8384	23.7223	23.6064	23.4917	23.3782	23.2654	23.1531	23.0419	22.9315	22.8216	22.7125	22.604	22.4961	22.3892	22.2826	22.1762	22.0708
	48	28	27.8516	27.6905	27.5307	27.3728	27.2167	27.0622	26.9094	26.758	26.6082	26.4598	26.3129	26.1676	26.0235	25.8808	25.7392	25.5991	25.4601	25.3225	25.1861	25.0508	24.9168	24.7839	24.6523	24.5217	24.3923	24.2643	24.1371	24.011	23.8862	23.7623	23.6394	23.5179	23.3973	23.2773	23.1587	23.041	22.9243	22.8082	22.693	22.5787	22.4654	22.3528	22.2409	22.1297	22.0192	21.9095	21.8005
	49	28	27.7835	27.5531	27.3248	27.1008	26.8798	26.6618	26.4478	26.2355	26.0271	25.8208	25.6177	25.4172	25.2192	25.0241	24.8312	24.6411	24.4533	24.2678	24.0852	23.9042	23.7262	23.5496	23.3759	23.2041	23.0342	22.8673	22.7016	22.5379	22.3768	22.217	22.0588	21.9033	21.7494	21.5966	21.4459	21.2972	21.1502	21.0042	20.8597	20.7169	20.5759	20.4363	20.2978	20.1605	20.0247	19.8906	19.7575
	50	28	27.7578	27.501	27.2483	26.999	26.7535	26.5117	26.2733	26.0386	25.807	25.5789	25.3539	25.1323	24.9136	24.6981	24.4855	24.2759	24.0691	23.8652	23.6639	23.4654	23.2694	23.0761	22.8853	22.6968	22.5109	22.3272	22.1459	21.9669	21.79	21.6152	21.4427	21.2723	21.1037	20.9372	20.7728	20.6101	20.4492	20.2903	20.1332	19.9777	19.8239	19.6718	19.5213	19.3726	19.2254	19.0796	18.9354
	51	28	27.8201	27.6271	27.4366	27.248	27.0619	26.8781	26.6961	26.5167	26.3389	26.1635	25.9899	25.8183	25.6486	25.4808	25.3148	25.1506	24.9881	24.8275	24.6685	24.5114	24.3556	24.2016	24.0491	23.8981	23.7488	23.6009	23.4545	23.3096	23.1659	23.0237	22.883	22.7435	22.6052	22.4683	22.3327	22.1982	22.0648	21.9328	21.8019	21.672	21.5431	21.4153	21.2887	21.1631	21.0385	20.9146	20.7918
	52	28	27.8511	27.6892	27.5294	27.3709	27.2142	27.0594	26.9059	26.7543	26.604	26.4555	26.3083	26.1628	26.0186	25.8758	25.7342	25.5942	25.4553	25.3179	25.1816	25.0467	24.9127	24.7802	24.6488	24.5183	24.3894	24.2612	24.1343	24.0085	23.8836	23.7598	23.6372	23.5156	23.3947	23.2749	23.1563	23.0384	22.9213	22.8052	22.69	22.5756	22.4618	22.3489	22.2368	22.1255	22.0149	21.9047	21.7953
	53	28	27.869	27.7267	27.5857	27.4454	27.3065	27.1687	27.0319	26.8963	26.7615	26.6281	26.4953	26.3639	26.233	26.1036	25.9747	25.8472	25.7201	25.5944	25.4692	25.3452	25.2219	25.0995	24.9782	24.8573	24.7376	24.6186	24.5003	24.3832	24.2667	24.1508	24.0361	23.9223	23.8088	23.6964	23.585	23.4744	23.3641	23.2549	23.1464	23.0387	22.9315	22.825	22.7192	22.6142	22.5098	22.4058	22.3028
	54	28	27.8807	27.7516	27.6231	27.4951	27.3681	27.2416	27.1159	26.9911	26.8668	26.7437	26.621	26.4993	26.3781	26.2581	26.1384	26.0199	25.9018	25.7849	25.6683	25.5528	25.4378	25.3236	25.2103	25.0974	24.9855	24.8743	24.7637	24.654	24.545	24.4365	24.3291	24.2225	24.1163	24.0108	23.9063	23.8025	23.699	23.5964	23.4944	23.3929	23.292	23.1916	23.0917	22.9925	22.8937	22.7952	22.6975
	55	28	27.89	27.771	27.6523	27.5341	27.4166	27.2996	27.1832	27.0675	26.9524	26.8381	26.7243	26.6114	26.4991	26.3875	26.2765	26.1663	26.0566	25.9478	25.8394	25.7318	25.6249	25.5184	25.4128	25.3076	25.2032	25.0995	24.9963	24.8937	24.7918	24.6905	24.5898	24.4899	24.3903	24.2914	24.1931	24.0954	23.9981	23.9013	23.8052	23.7094	23.6142	23.5193	23.425	23.3311	23.2376	23.1444	23.0519
	56	28	27.8709	27.7324	27.5933	27.4566	27.3208	27.1857	27.0531	26.9197	26.789	26.6579	26.5286	26.4003	26.2729	26.1467	26.0209	25.8964	25.7727	25.6497	25.5285	25.4068	25.2875	25.1674	25.0494	24.9319	24.8147	24.6996	24.5843	24.4698	24.3569	24.244	24.1316	24.0211	23.911	23.8008	23.6917	23.584	23.4768	23.3696	23.2632	23.1576	23.053	22.9489	22.8451	22.7416	22.6387	22.5366	22.4354
	57	28	27.7473	27.4796	27.2162	26.9567	26.7014	26.45	26.2024	25.9588	25.7186	25.4824	25.2494	25.0201	24.794	24.5713	24.3518	24.1355	23.9221	23.712	23.5046	23.3002	23.0984	22.8995	22.7033	22.5096	22.3187	22.13	21.9438	21.76	21.5785	21.3992	21.2223	21.0475	20.8746	20.7041	20.5355	20.3689	20.2041	20.0413	19.8804	19.7214	19.564	19.4084	19.2545	19.1024	18.9519	18.8029	18.6556
	58	28	27.8054	27.5971	27.3915	27.1884	26.9879	26.7902	26.5947	26.4019	26.2112	26.0231	25.8371	25.6535	25.472	25.2928	25.1156	24.9406	24.7675	24.5965	24.4274	24.2603	24.0949	23.9315	23.7699	23.6099	23.4519	23.2954	23.1407	22.9876	22.836	22.686	22.5376	22.3907	22.2451	22.1011	21.9586	21.8174	21.6774	21.5389	21.4017	21.2657	21.1309	20.9973	20.865	20.7339	20.604	20.4751	20.3474
	59	28	27.8456	27.6784	27.5131	27.3493	27.1872	27.027	26.8682	26.7112	26.5555	26.4017	26.2491	26.0982	25.9486	25.8006	25.6539	25.5087	25.3648	25.2223	25.0811	24.9412	24.8025	24.6652	24.5291	24.3941	24.2604	24.1279	23.9965	23.8663	23.7371	23.609	23.4821	23.3562	23.2312	23.1073	22.9845	22.8627	22.7416	22.6217	22.5026	22.3844	22.267	22.1505	22.0349	21.9202	21.8063	21.6931	21.5807
	60	28	27.8668	27.7217	27.5778	27.4349	27.2933	27.153	27.0138	26.8759	26.7389	26.6033	26.4686	26.3351	26.2026	26.0712	25.9408	25.8116	25.6832	25.556	25.4296	25.3044	25.18	25.0566	24.9342	24.8126	24.6921	24.5724	24.4536	24.3358	24.2188	24.1026	23.9874	23.873	23.7592	23.6464	23.5345	23.4233	23.3127	23.203	23.0941	22.9858	22.8782	22.7713	22.6651	22.5597	22.455	22.3507	22.2472
	61	28	27.8821	27.7528	27.6245	27.4969	27.3705	27.2449	27.1203	26.9967	26.8737	26.7519	26.6306	26.5105	26.3909	26.2724	26.1544	26.0375	25.9211	25.8058	25.691	25.5771	25.4639	25.3514	25.2398	25.1286	25.0185	24.9089	24.8001	24.692	24.5846	24.4778	24.3718	24.2664	24.1615	24.0574	23.954	23.8512	23.7489	23.6473	23.5464	23.446	23.3461	23.2468	23.148	23.0499	22.9524	22.8553	22.7588
	62	28	27.8943	27.779	27.6643	27.5501	27.4366	27.3237	27.2114	27.0997	26.9885	26.8781	26.7681	26.6588	26.5499	26.4418	26.334	26.2271	26.1205	26.0146	25.9091	25.8044	25.7001	25.5964	25.4933	25.3905	25.2885	25.187	25.0859	24.9855	24.8856	24.7861	24.6873	24.589	24.491	24.3936	24.2968	24.2005	24.1046	24.0092	23.9144	23.82	23.726	23.6325	23.5394	23.4468	23.3548	23.2632	23.172
	63	28	27.89	27.7694	27.6486	27.5295	27.4112	27.2933	27.1769	27.0603	26.9452	26.8301	26.7161	26.6027	26.49	26.3778	26.2662	26.1553	26.045	25.9352	25.8265	25.7178	25.6105	25.503	25.3967	25.2908	25.1853	25.081	24.9768	24.8733	24.7707	24.6683	24.5665	24.4657	24.3654	24.2652	24.1658	24.0672	23.9691	23.8712	23.7738	23.6771	23.5812	23.4857	23.3905	23.2958	23.2016	23.1079	23.0147
	64	28	27.7568	27.4969	27.2413	26.9893	26.7414	26.4973	26.2567	26.02	25.7866	25.5568	25.3302	25.1071	24.8871	24.6703	24.4564	24.2456	24.0376	23.8326	23.6302	23.4308	23.2337	23.0394	22.8476	22.6582	22.4713	22.2865	22.1042	21.9243	21.7463	21.5706	21.397	21.2254	21.0557	20.8882	20.7225	20.5586	20.3965	20.2363	20.078	19.9212	19.7661	19.6126	19.4609	19.3107	19.162	19.0147	18.869
	65	28	27.7956	27.5762	27.3599	27.1462	26.9354	26.7276	26.5221	26.3196	26.1194	25.9218	25.7267	25.534	25.3437	25.1556	24.97	24.7864	24.6051	24.426	24.2489	24.074	23.9009	23.73	23.5608	23.3936	23.2283	23.0647	22.903	22.7431	22.5847	22.4281	22.2731	22.1197	21.9678	21.8177	21.6689	21.5216	21.3757	21.2314	21.0885	20.9468	20.8064	20.6674	20.5298	20.3935	20.2584	20.1245	19.9918
	66	28	27.8399	27.6663	27.4948	27.3249	27.1569	26.9909	26.8265	26.6639	26.5028	26.3435	26.1857	26.0296	25.8749	25.7218	25.5701	25.42	25.2713	25.124	24.978	24.8335	24.6902	24.5482	24.4076	24.2682	24.1301	23.9932	23.8575	23.7231	23.5897	23.4575	23.3265	23.1965	23.0675	22.9397	22.813	22.6872	22.5624	22.4387	22.316	22.1941	22.0731	21.9531	21.8341	21.7161	21.599	21.4827	21.3673
	67	28	27.8672	27.7221	27.5782	27.4355	27.2941	27.1539	27.0149	26.877	26.7402	26.6046	26.47	26.3366	26.2042	26.073	25.9427	25.8136	25.6853	25.5582	25.432	25.3069	25.1827	25.0594	24.9371	24.8157	24.6953	24.5759	24.4572	24.3396	24.2227	24.1066	23.9915	23.8773	23.7637	23.651	23.5392	23.4281	23.3178	23.2082	23.0995	22.9914	22.884	22.7773	22.6714	22.5663	22.4619	22.3582	22.2551
	68	28	27.8813	27.7506	27.6207	27.4917	27.3636	27.2366	27.1104	26.9851	26.8607	26.7372	26.6145	26.4927	26.3717	26.2517	26.1324	26.014	25.8964	25.7796	25.6636	25.5484	25.434	25.3203	25.2075	25.0953	24.984	24.8735	24.7636	24.6546	24.5462	24.4384	24.3315	24.2253	24.1196	24.0147	23.9105	23.807	23.704	23.6017	23.5001	23.399	23.2985	23.1986	23.0994	23.0008	22.9028	22.8053	22.7085
	69	28	27.8964	27.7818	27.6678	27.5544	27.4418	27.3298	27.2185	27.1079	26.9977	26.8884	26.7795	26.6714	26.5638	26.4569	26.3504	26.2447	26.1394	26.0349	25.9307	25.8274	25.7244	25.6221	25.5203	25.419	25.3185	25.2184	25.1188	25.0199	24.9214	24.8234	24.7261	24.6292	24.5327	24.4369	24.3416	24.2467	24.1523	24.0583	23.965	23.872	23.7794	23.6873	23.5957	23.5046	23.4139	23.3237	23.2338
	70	28	27.8993	27.7874	27.6758	27.5651	27.4553	27.3459	27.2373	27.1292	27.0214	26.9144	26.8075	26.7016	26.5957	26.4906	26.3856	26.2814	26.1774	26.0741	25.971	25.8686	25.7666	25.665	25.5639	25.4631	25.3631	25.2634	25.1639	25.0652	24.9669	24.8688	24.7714	24.6744	24.5777	24.4814	24.3859	24.2905	24.1957	24.101	24.0069	23.9134	23.8202	23.7274	23.6348	23.5428	23.4512	23.3603	23.2695
	71	28	27.7722	27.5276	27.2868	27.0491	26.815	26.5842	26.3564	26.1322	25.9106	25.6924	25.477	25.2646	25.055	24.8481	24.6439	24.4423	24.2433	24.047	23.8529	23.6616	23.4722	23.2855	23.1009	22.9185	22.7384	22.5602	22.3842	22.2103	22.0381	21.8681	21.7	21.5336	21.3691	21.2065	21.0455	20.8862	20.7286	20.5727	20.4185	20.2658	20.1145	19.9648	19.8166	19.67	19.5247	19.3807	19.2381
	72	28	27.7981	27.5806	27.366	27.154	26.9447	26.7384	26.5344	26.3333	26.1344	25.9381	25.7443	25.5527	25.3636	25.1767	24.9921	24.8096	24.6293	24.4511	24.2749	24.1009	23.9286	23.7585	23.5902	23.4237	23.2592	23.0963	22.9353	22.776	22.6183	22.4623	22.308	22.1552	22.0039	21.8542	21.706	21.5592	21.4138	21.2699	21.1274	20.9862	20.8462	20.7076	20.5704	20.4344	20.2997	20.1661	20.0337
	73	28	27.8328	27.6521	27.4733	27.2965	27.1213	26.9484	26.7771	26.6075	26.4397	26.2735	26.1091	25.9461	25.7849	25.6252	25.4672	25.3107	25.1557	25.0022	24.8502	24.6997	24.5506	24.4029	24.2565	24.1116	23.9681	23.8259	23.685	23.5454	23.4071	23.27	23.1341	22.9995	22.8661	22.7338	22.6027	22.4727	22.3439	22.2162	22.0895	21.9639	21.8393	21.7158	21.5933	21.4719	21.3516	21.2322	21.1137
	74	28	27.8668	27.7211	27.5765	27.4333	27.2913	27.1507	27.0113	26.873	26.7358	26.5998	26.4647	26.3309	26.1979	26.0663	25.9354	25.8059	25.677	25.5494	25.4226	25.2969	25.1721	25.0482	24.9254	24.8033	24.6823	24.5623	24.4431	24.3249	24.2075	24.0908	23.9752	23.8605	23.7464	23.6332	23.5209	23.4095	23.2987	23.1888	23.0798	22.9714	22.8638	22.7569	22.6508	22.5455	22.4411	22.3374	22.2344
	75	28	27.8824	27.7503	27.619	27.4886	27.3595	27.2313	27.1041	26.9779	26.8524	26.7281	26.6044	26.482	26.3599	26.2393	26.119	26	25.8813	25.7639	25.6471	25.5313	25.4161	25.3017	25.1884	25.0753	24.9636	24.8525	24.742	24.6326	24.5236	24.4153	24.308	24.2016	24.0953	23.9901	23.8858	23.782	23.6787	23.5763	23.4747	23.3736	23.2731	23.1733	23.0742	22.9759	22.8784	22.7813	22.6849
	76	28	27.8946	27.7742	27.6544	27.5352	27.4169	27.2994	27.1826	27.0668	26.9513	26.8368	26.7228	26.6099	26.4973	26.3854	26.274	26.1636	26.0535	25.9443	25.8356	25.7279	25.6203	25.5137	25.4077	25.3021	25.1976	25.0934	24.9897	24.887	24.7847	24.6828	24.5819	24.4815	24.3815	24.2821	24.1837	24.0854	23.9878	23.8908	23.7942	23.6984	23.603	23.5081	23.4137	23.32	23.2269	23.1344	23.042
	77	28	27.8913	27.769	27.6466	27.525	27.4042	27.2836	27.1642	27.045	26.9264	26.8083	26.6907	26.5742	26.4575	26.3418	26.2261	26.1116	25.9972	25.8836	25.7703	25.658	25.5461	25.4347	25.3241	25.2141	25.1047	24.9961	24.8875	24.78	24.6732	24.5666	24.4607	24.3555	24.2512	24.1468	24.0437	23.9407	23.8389	23.7368	23.6353	23.5349	23.4352	23.3359	23.2369	23.1383	23.0406	22.9441	22.8471
	78	28	27.786	27.5551	27.3277	27.1029	26.8812	26.6625	26.4463	26.2333	26.0227	25.815	25.6098	25.4072	25.2072	25.0095	24.8143	24.6214	24.4308	24.2426	24.0564	23.8727	23.6908	23.5112	23.3335	23.1578	22.9842	22.8123	22.6424	22.4744	22.3079	22.1434	21.9808	21.8195	21.66	21.5023	21.3461	21.1913	21.0381	20.8865	20.7365	20.5877	20.4403	20.2943	20.1498	20.0066	19.8647	19.7239	19.5844
	79	28	27.8063	27.5951	27.3869	27.181	26.9778	26.7773	26.579	26.3835	26.1901	25.9992	25.8105	25.6242	25.44	25.2579	25.078	24.9001	24.7242	24.5504	24.3784	24.2085	24.0402	23.874	23.7093	23.5465	23.3855	23.2259	23.0682	22.9121	22.7573	22.6042	22.4528	22.3026	22.1538	22.0066	21.8608	21.7161	21.5728	21.4309	21.2904	21.1509	21.0126	20.8755	20.7397	20.605	20.4714	20.3389	20.2074
	80	28	27.8335	27.6509	27.4703	27.2913	27.1144	26.9394	26.766	26.5945	26.4244	26.2562	26.0894	25.9244	25.7609	25.599	25.4386	25.2799	25.1224	24.9666	24.8121	24.6592	24.5075	24.3574	24.2085	24.0609	23.9149	23.77	23.6264	23.4842	23.3431	23.2033	23.0647	22.9273	22.7909	22.6559	22.5219	22.389	22.2571	22.1265	21.997	21.8683	21.7407	21.6141	21.4886	21.3641	21.2407	21.1183	20.9967
	81	28	27.8599	27.7052	27.5519	27.3996	27.2487	27.0993	26.9508	26.8035	26.6572	26.512	26.3678	26.2246	26.0824	25.9415	25.8014	25.6625	25.5245	25.3875	25.2515	25.1167	24.9826	24.8496	24.7176	24.5863	24.4563	24.3271	24.1989	24.0718	23.9454	23.8199	23.6954	23.5719	23.449	23.3272	23.2063	23.0861	22.9668	22.8485	22.7311	22.6144	22.4985	22.3835	22.2693	22.1561	22.0439	21.9325	21.8219
	82	28	27.8825	27.7504	27.619	27.4885	27.359	27.2308	27.1032	26.9764	26.8501	26.7247	26.6	26.476	26.3526	26.23	26.1081	25.9869	25.8663	25.7464	25.6272	25.5089	25.3909	25.2738	25.1574	25.0415	24.9267	24.8123	24.6988	24.586	24.4736	24.362	24.2512	24.1411	24.0315	23.9226	23.8147	23.7071	23.6004	23.4943	23.3889	23.2841	23.18	23.0766	22.9738	22.8718	22.7708	22.6703	22.5704
	83	28	27.8999	27.7841	27.6688	27.5544	27.4409	27.3284	27.2164	27.1052	26.9943	26.8839	26.7743	26.6654	26.5568	26.4486	26.3409	26.2337	26.127	26.0208	25.9153	25.8104	25.7056	25.6016	25.498	25.3949	25.2927	25.1908	25.0895	24.9888	24.8885	24.7888	24.6897	24.5913	24.4934	24.3957	24.2993	24.2028	24.1074	24.0122	23.9175	23.8235	23.7301	23.6373	23.5448	23.453	23.362	23.2717	23.1815
	84	28	27.8955	27.7761	27.6569	27.5388	27.4213	27.3048	27.189	27.0735	26.9587	26.8442	26.7304	26.6172	26.5044	26.3921	26.2804	26.1692	26.0586	25.9483	25.8389	25.7299	25.6216	25.5135	25.4062	25.2994	25.1932	25.0878	24.9827	24.8782	24.7745	24.6712	24.5684	24.4664	24.3651	24.2639	24.1637	24.064	23.9652	23.8666	23.7686	23.6712	23.5746	23.4788	23.3833	23.2884	23.1943	23.101	23.008
	85	28	27.7762	27.535	27.2978	27.064	26.8345	26.6084	26.3857	26.167	25.9511	25.7389	25.5296	25.3238	25.1208	24.9205	24.7229	24.5282	24.336	24.1467	23.9596	23.7752	23.5929	23.4131	23.2355	23.06	22.8869	22.7157	22.5466	22.3795	22.2142	22.0509	21.8895	21.7299	21.5719	21.4158	21.2615	21.1087	20.9574	20.8079	20.6599	20.5134	20.3683	20.2246	20.0824	19.9416	19.8022	19.6638	19.5268
	86	28	27.8183	27.6213	27.4269	27.2352	27.0467	26.8603	26.6768	26.4958	26.317	26.141	25.9668	25.7955	25.626	25.4586	25.2929	25.1296	24.9679	24.8085	24.6506	24.4946	24.3404	24.1877	24.0369	23.8875	23.7397	23.5934	23.4485	23.3051	23.163	23.0222	22.8828	22.7447	22.6078	22.4721	22.3376	22.2043	22.0721	21.941	21.811	21.6823	21.5546	21.4279	21.3022	21.1775	21.0538	20.9311	20.8092
	87	28	27.8246	27.6344	27.4463	27.2607	27.0774	26.8962	26.7173	26.5405	26.3659	26.1935	26.0229	25.8546	25.6881	25.5236	25.3607	25.2	25.0408	24.8837	24.7282	24.5744	24.4224	24.2717	24.123	23.9756	23.8298	23.6855	23.5427	23.4012	23.2612	23.1224	22.9851	22.8492	22.7143	22.5807	22.4484	22.3173	22.1872	22.0584	21.9306	21.8039	21.6783	21.5536	21.43	21.3074	21.1856	21.0645	20.9446
	88	28	27.8246	27.6344	27.4462	27.2604	27.0771	26.8954	26.7165	26.5393	26.3645	26.1918	26.021	25.8526	25.6858	25.5213	25.3583	25.1976	25.0384	24.8814	24.7261	24.5722	24.4207	24.2701	24.1219	23.9748	23.8293	23.6857	23.5432	23.4023	23.2631	23.1249	22.9882	22.8531	22.7189	22.5861	22.4544	22.3242	22.1948	22.0665	21.9394	21.8135	21.6886	21.5645	21.4414	21.3193	21.1979	21.0773	20.9578
	89	28	27.827	27.6426	27.4599	27.2799	27.1023	26.9262	26.7532	26.5816	26.4127	26.2456	26.0805	25.9177	25.7566	25.5976	25.4401	25.2847	25.1309	24.9789	24.8286	24.6796	24.5328	24.3868	24.2429	24.1001	23.9585	23.8189	23.6799	23.5424	23.4066	23.2713	23.1371	23.0045	22.873	22.7422	22.6126	22.4844	22.3572	22.2305	22.105	21.9809	21.8579	21.7357	21.6142	21.4936	21.3741	21.2559	21.1383
	90	28	27.8128	27.6167	27.4223	27.2312	27.0425	26.8557	26.6722	26.4897	26.3102	26.1324	25.9567	25.7831	25.6111	25.4417	25.2737	25.108	24.9439	24.7815	24.6212	24.4621	24.3055	24.1495	23.996	23.8436	23.6925	23.5438	23.3956	23.249	23.1045	22.9604	22.8174	22.6765	22.5369	22.3976	22.2601	22.124	21.9892	21.8549	21.7217	21.5903	21.4601	21.3309	21.2024	21.0749	20.9488	20.8242	20.7002
	91	28	27.7492	27.4878	27.2295	26.9764	26.7274	26.4818	26.2415	26.0035	25.7703	25.5402	25.3138	25.091	24.8712	24.6554	24.4424	24.233	24.0265	23.8229	23.6228	23.425	23.2308	23.0384	22.8496	22.663	22.4788	22.298	22.1186	21.9419	21.7681	21.5957	21.4252	21.2579	21.0924	20.9281	20.7665	20.607	20.4494	20.2931	20.1385	19.9861	19.8357	19.6868	19.5392	19.3932	19.2493	19.107	18.9659
	92	28	27.8127	27.6128	27.4156	27.2203	27.0272	26.8369	26.6482	26.4622	26.2779	26.0959	25.9159	25.7379	25.562	25.3878	25.2156	25.0452	24.8767	24.7099	24.5449	24.3818	24.2199	24.0602	23.9019	23.7452	23.5904	23.4368	23.2852	23.1349	22.9859	22.8387	22.6929	22.5486	22.4056	22.2642	22.1242	21.9853	21.8479	21.7121	21.5773	21.4436	21.3113	21.1802	21.0505	20.922	20.7946	20.6683	20.5429
	93	28	27.8624	27.7139	27.5668	27.4207	27.2758	27.1321	26.9895	26.8481	26.7078	26.5686	26.4306	26.2937	26.158	26.0233	25.8897	25.7571	25.6256	25.4952	25.3659	25.2376	25.1101	24.9838	24.8584	24.734	24.6106	24.4881	24.3667	24.246	24.1262	24.0075	23.8897	23.7727	23.6566	23.5414	23.427	23.3134	23.2006	23.0889	22.9777	22.8672	22.7575	22.6486	22.5405	22.4331	22.3264	22.2201	22.1146
	94	28	27.8716	27.7335	27.5963	27.4603	27.3252	27.1908	27.0575	26.9249	26.7934	26.6626	26.5329	26.4038	26.2758	26.1485	26.0223	25.8967	25.7722	25.6484	25.5255	25.4035	25.2823	25.162	25.0424	24.9239	24.8059	24.6887	24.5725	24.4568	24.3419	24.2279	24.1145	24.0018	23.89	23.7789	23.6684	23.5586	23.4496	23.3413	23.2336	23.1265	23.0203	22.9146	22.8097	22.7053	22.6016	22.4983	22.3958
	95	28	27.8747	27.7386	27.6037	27.4703	27.3377	27.206	27.0755	26.9458	26.8174	26.6896	26.563	26.4369	26.3119	26.1875	26.0641	25.9412	25.8194	25.698	25.5776	25.4577	25.3388	25.2205	25.1028	24.9861	24.8698	24.7543	24.6395	24.5253	24.412	24.2994	24.1873	24.0758	23.9652	23.8553	23.7457	23.6371	23.529	23.4216	23.3148	23.2087	23.1032	22.9984	22.8942	22.7905	22.6873	22.5846	22.4829
	96	28	27.8823	27.754	27.6268	27.5012	27.3763	27.2524	27.1296	27.0074	26.8866	26.7661	26.6468	26.5279	26.4101	26.2926	26.1762	26.06	25.945	25.8301	25.7161	25.6025	25.4898	25.3775	25.2657	25.1548	25.0441	24.9341	24.8248	24.7157	24.6076	24.5	24.3926	24.2858	24.18	24.0744	23.9692	23.8647	23.7611	23.6576	23.5547	23.4527	23.3512	23.2503	23.15	23.05	22.9508	22.8525	22.7544
	97	28	27.8865	27.7637	27.6414	27.5204	27.4002	27.2805	27.1622	27.0442	26.9276	26.8114	26.6961	26.5815	26.4677	26.3546	26.2421	26.1303	26.0192	25.9086	25.7988	25.6893	25.5808	25.4725	25.3649	25.258	25.1514	25.0456	24.9401	24.8351	24.731	24.6272	24.5236	24.4207	24.3187	24.2167	24.1154	24.0145	23.9145	23.8146	23.7151	23.6165	23.5185	23.4209	23.3237	23.2269	23.1309	23.0357	22.9406
	98	28	27.853	27.7005	27.5477	27.3974	27.2479	27.0988	26.9526	26.8053	26.6607	26.516	26.3728	26.2302	26.0885	25.9482	25.8086	25.6702	25.5327	25.3955	25.2601	25.1246	24.9915	24.8577	24.7259	24.5948	24.4638	24.3355	24.2065	24.0785	23.9529	23.8266	23.701	23.5775	23.455	23.3318	23.2104	23.0903	22.9713	22.8521	22.7337	22.6167	22.5011	22.3862	22.2715	22.1575	22.0449	21.9334	21.8226
	99	28	27.7936	27.5789	27.3669	27.1571	26.9488	26.7439	26.5402	26.3387	26.1392	25.9414	25.7459	25.5515	25.3596	25.1694	24.9819	24.7956	24.6117	24.4291	24.2486	24.07	23.8931	23.7184	23.5449	23.3737	23.2041	23.036	22.8701	22.7057	22.5428	22.382	22.2224	22.0644	21.9084	21.754	21.601	21.4494	21.2997	21.1517	21.0049	20.8596	20.7158	20.5738	20.4334	20.2944	20.1571	20.0216	19.887
	100	28	27.8605	27.714	27.5687	27.4243	27.2806	27.1383	26.9967	26.8559	26.716	26.5769	26.4388	26.3012	26.1646	26.0289	25.8944	25.7605	25.6277	25.4955	25.3643	25.234	25.1045	24.9761	24.8483	24.7216	24.5957	24.4706	24.3465	24.2232	24.1008	23.9793	23.8585	23.7386	23.6196	23.5015	23.3842	23.2676	23.152	23.0373	22.9233	22.8102	22.6978	22.5864	22.4758	22.3661	22.2573	22.1496	22.0423
	101	28	27.8829	27.758	27.634	27.5108	27.3881	27.2664	27.1453	27.0247	26.9051	26.7858	26.6676	26.5496	26.4325	26.3161	26.2005	26.0854	25.9711	25.8573	25.7443	25.6319	25.5203	25.4093	25.2989	25.1893	25.0803	24.9718	24.8642	24.7571	24.6507	24.545	24.4398	24.3353	24.2315	24.1283	24.0256	23.9235	23.8222	23.7215	23.6213	23.5218	23.4228	23.3246	23.2269	23.1299	23.0335	22.9378	22.8426
	102	28	27.8908	27.7732	27.6561	27.54	27.4243	27.3093	27.195	27.0812	26.9682	26.8556	26.7438	26.6325	26.522	26.4119	26.3028	26.194	26.0861	25.9786	25.872	25.7658	25.6603	25.5555	25.4512	25.3476	25.2446	25.1421	25.0403	24.939	24.8384	24.7384	24.6389	24.54	24.4417	24.344	24.2467	24.15	24.054	23.9585	23.8636	23.7691	23.6753	23.582	23.4893	23.3972	23.3056	23.2146	23.124
	103	28	27.8975	27.7859	27.675	27.5648	27.4551	27.3461	27.2378	27.13	27.023	26.9165	26.8108	26.7055	26.6011	26.4971	26.3938	26.2911	26.1891	26.0875	25.9867	25.8863	25.7866	25.6874	25.5887	25.4907	25.3932	25.2962	25.1998	25.1038	25.0085	24.9137	24.8193	24.7254	24.6321	24.5393	24.4469	24.3551	24.2637	24.1729	24.0825	23.9926	23.9032	23.8142	23.7257	23.6377	23.5501	23.4631	23.3764
Crate c	104	28	27.9114	27.7996	27.6882	27.5772	27.4666	27.3564	27.2466	27.1373	27.0283	26.9197	26.8115	26.7038	26.5964	26.4894	26.3828	26.2766	26.1708	26.0654	25.9604	25.8558	25.7516	25.6478	25.5443	25.4413	25.3386	25.2364	25.1345	25.033	24.9319	24.8312	24.7308	24.6309	24.5313	24.4321	24.3333	24.2348	24.1368	24.0391	23.9418	23.8449	23.7484	23.6522	23.5564	23.461	23.366	23.2713	23.177
	105	28	27.8957	27.7854	27.675	27.5662	27.4575	27.3492	27.2422	27.1344	27.0282	26.9216	26.8161	26.7105	26.6056	26.501	26.3971	26.2933	26.1904	26.0873	25.9854	25.8829	25.7821	25.6807	25.5803	25.4805	25.3804	25.2818	25.1829	25.0843	24.9872	24.8897	24.7924	24.6963	24.6009	24.5049	24.4097	24.3155	24.2219	24.128	24.0344	23.9419	23.8501	23.7587	23.6674	23.5763	23.486	23.3964	23.3072
	106	28	27.7744	27.5384	27.3059	27.0761	26.8483	26.6245	26.4025	26.1834	25.9668	25.7526	25.5414	25.3319	25.1255	24.9213	24.7201	24.5208	24.3244	24.1297	23.9377	23.748	23.5603	23.3753	23.1919	23.011	22.8321	22.6552	22.4806	22.3078	22.137	21.9683	21.8013	21.636	21.4729	21.3116	21.152	20.994	20.8381	20.6839	20.5313	20.3803	20.2309	20.0834	19.9375	19.7932	19.6508	19.5101	19.3706
	107	28	27.8458	27.6839	27.5236	27.3647	27.2065	27.0506	26.8954	26.7415	26.5887	26.4368	26.2864	26.1366	25.9882	25.8409	25.6953	25.5502	25.4067	25.2638	25.1224	24.982	24.8426	24.7047	24.5674	24.4316	24.2967	24.1629	24.0305	23.8988	23.7683	23.639	23.5104	23.3829	23.2567	23.1314	23.0071	22.8837	22.7617	22.6407	22.5205	22.4012	22.283	22.1661	22.0502	21.9352	21.8218	21.7096	21.5979
	108	28	27.879	27.7504	27.6227	27.4958	27.3695	27.2446	27.1201	26.9964	26.8733	26.7508	26.6292	26.508	26.3876	26.2679	26.1491	26.0308	25.9133	25.7963	25.6801	25.5646	25.4497	25.3357	25.2222	25.1095	24.9975	24.8861	24.7756	24.6657	24.5565	24.448	24.3401	24.233	24.1265	24.0207	23.9157	23.8113	23.7077	23.6049	23.5026	23.401	23.3001	23.2	23.1007	23.0022	22.9047	22.8081	22.7118
	109	28	27.8949	27.7809	27.6674	27.5546	27.4425	27.3312	27.2204	27.1102	27.0006	26.8916	26.7831	26.6752	26.5677	26.461	26.3548	26.2492	26.144	26.0395	25.9354	25.8321	25.7291	25.6268	25.525	25.4237	25.3231	25.2229	25.1233	25.0244	24.9259	24.828	24.7306	24.6338	24.5375	24.4417	24.3466	24.2519	24.1579	24.0645	23.9715	23.8791	23.7872	23.6959	23.6053	23.5152	23.4261	23.3375	23.2492
	110	28	27.9028	27.7953	27.6884	27.582	27.4764	27.3714	27.267	27.1632	27.06	26.9574	26.8553	26.754	26.653	26.5528	26.4529	26.3538	26.255	26.157	26.0594	25.9624	25.8658	25.7699	25.6745	25.5795	25.4852	25.3914	25.298	25.2053	25.113	25.0211	24.9299	24.8392	24.7488	24.659	24.5699	24.481	24.3928	24.3051	24.2178	24.1311	24.0447	23.959	23.8737	23.789	23.705	23.6215	23.5382
	111	28	27.9101	27.8102	27.7108	27.612	27.5138	27.4161	27.3189	27.2222	27.1261	27.0304	26.9353	26.8407	26.7466	26.653	26.5597	26.467	26.3747	26.283	26.1916	26.1008	26.0103	25.9203	25.8308	25.7417	25.6531	25.5648	25.4771	25.3898	25.3029	25.2164	25.1304	25.0448	24.9595	24.8748	24.7905	24.7066	24.623	24.54	24.4574	24.3752	24.2933	24.2119	24.131	24.0505	23.9706	23.891	23.8118
	112	28	27.9073	27.8047	27.7023	27.6011	27.5004	27.4002	27.3011	27.202	27.1039	27.0061	26.9089	26.812	26.7156	26.62	26.5244	26.4295	26.3351	26.241	26.1476	26.0544	25.962	25.8696	25.7779	25.6866	25.5956	25.5055	25.4154	25.3258	25.237	25.1484	25.0599	24.9723	24.8851	24.7979	24.7113	24.6252	24.5397	24.4542	24.3691	24.2847	24.2008	24.1173	24.034	23.951	23.8685	23.7867	23.7052
	113	28	27.7681	27.5233	27.2822	27.0442	26.8088	26.5773	26.3483	26.1225	25.8996	25.6795	25.4624	25.2478	25.0362	24.8273	24.6213	24.4177	24.217	24.0186	23.8228	23.6295	23.4385	23.2501	23.0638	22.88	22.6983	22.5187	22.3414	22.1662	21.993	21.8219	21.6528	21.4854	21.3201	21.1568	20.9951	20.8352	20.6772	20.521	20.3664	20.2134	20.0621	19.9125	19.7645	19.6181	19.4733	19.3301	19.1883
	114	28	27.8263	27.6422	27.4601	27.2799	27.1009	26.9246	26.7493	26.5758	26.4039	26.2333	26.0646	25.8969	25.7311	25.5666	25.4042	25.2428	25.0832	24.9247	24.7678	24.6125	24.4585	24.3062	24.1549	24.0053	23.8571	23.71	23.5647	23.4204	23.2774	23.1359	22.9955	22.8564	22.7186	22.5821	22.4468	22.3124	22.1797	22.0481	21.9174	21.7879	21.6596	21.5326	21.4068	21.2821	21.1589	21.037	20.9157
	115	28	27.8639	27.7183	27.5739	27.4306	27.2882	27.1476	27.0076	26.8687	26.7307	26.5936	26.4577	26.3223	26.188	26.0547	25.9225	25.7911	25.6607	25.5309	25.4023	25.2747	25.1477	25.022	24.8969	24.7729	24.6498	24.5275	24.4064	24.286	24.1665	24.048	23.9302	23.8134	23.6975	23.5824	23.4683	23.3548	23.2425	23.1311	23.0204	22.9105	22.8014	22.6934	22.5862	22.4799	22.375	22.271	22.1674
	116	28	27.8883	27.7672	27.6468	27.5272	27.4085	27.2909	27.1738	27.0575	26.9418	26.8268	26.7124	26.5987	26.4856	26.3734	26.2617	26.1507	26.0403	25.9306	25.8215	25.7132	25.6053	25.4983	25.3918	25.286	25.181	25.0766	24.9729	24.8699	24.7675	24.6656	24.5646	24.4642	24.3643	24.2651	24.1669	24.0689	23.9717	23.8753	23.7795	23.6842	23.5895	23.4956	23.4024	23.3099	23.2184	23.1277	23.0372
	117	28	27.8999	27.7879	27.6764	27.5657	27.4559	27.3468	27.2384	27.1307	27.0236	26.9171	26.8112	26.7062	26.6015	26.4977	26.3943	26.2916	26.1894	26.0879	25.987	25.8868	25.787	25.6879	25.5894	25.4913	25.3941	25.2974	25.2013	25.1058	25.0107	24.9162	24.8225	24.7294	24.6365	24.5443	24.4529	24.3619	24.2713	24.1816	24.0924	24.0036	23.9154	23.8277	23.7407	23.6544	23.5689	23.4838	23.399
	118	28	27.9081	27.8032	27.6985	27.5943	27.491	27.3881	27.2859	27.1842	27.083	26.9825	26.8824	26.7832	26.6843	26.5861	26.4881	26.3911	26.2942	26.1982	26.1027	26.0078	25.9133	25.8194	25.7262	25.6331	25.541	25.4493	25.3581	25.2676	25.1774	25.0876	24.9986	24.9103	24.822	24.7344	24.6477	24.561	24.4749	24.3896	24.3045	24.22	24.1358	24.0522	23.9691	23.8866	23.8048	23.7231	23.6417
	119	28	27.9115	27.8114	27.7116	27.6124	27.5138	27.4159	27.3185	27.2217	27.1252	27.0294	26.9339	26.8392	26.7445	26.6506	26.5568	26.4637	26.3707	26.2784	26.1864	26.095	26.0038	25.913	25.8228	25.7328	25.6434	25.5544	25.4656	25.3775	25.2897	25.2021	25.1152	25.0287	24.9424	24.8565	24.7713	24.6862	24.6017	24.5173	24.4335	24.3501	24.2671	24.1844	24.1019	24.02	23.9384	23.8574	23.7765
	120	28	27.7663	27.5174	27.2723	27.0306	26.792	26.5571	26.3251	26.0966	25.871	25.6485	25.4292	25.2125	24.999	24.7882	24.5804	24.375	24.1726	23.9726	23.7753	23.5805	23.388	23.1983	23.0105	22.8253	22.6423	22.4613	22.2828	22.1063	21.9317	21.7594	21.5889	21.4203	21.2536	21.089	20.926	20.7648	20.6054	20.4479	20.2919	20.1375	19.9848	19.8337	19.6843	19.5364	19.39	19.245	19.1015
	121	28	27.8093	27.6066	27.4063	27.2083	27.0119	26.8184	26.6265	26.4366	26.2488	26.0627	25.8789	25.6963	25.5161	25.3375	25.1612	24.9863	24.8136	24.6421	24.4727	24.305	24.1389	23.9748	23.8119	23.6509	23.4915	23.3335	23.1774	23.0226	22.8693	22.7177	22.5673	22.4183	22.2709	22.125	21.9803	21.8368	21.695	21.5545	21.4152	21.2771	21.1403	21.0049	20.8709	20.7381	20.6067	20.4768	20.3477
	122	28	27.847	27.683	27.5204	27.3593	27.1993	27.0414	26.8845	26.7287	26.5741	26.4206	26.2683	26.1169	25.9667	25.8178	25.6702	25.5235	25.3781	25.2335	25.0902	24.9481	24.8069	24.667	24.528	24.3902	24.2537	24.118	23.9837	23.8504	23.7181	23.5869	23.4565	23.3274	23.1993	23.0722	22.9463	22.8211	22.6974	22.5746	22.4527	22.3318	22.212	22.0933	21.9757	21.8591	21.7441	21.6304	21.5171
	123	28	27.8766	27.7413	27.6068	27.4735	27.3413	27.2104	27.0805	26.9512	26.8229	26.6953	26.5685	26.4425	26.3171	26.1928	26.069	25.9463	25.824	25.7025	25.5819	25.4621	25.3429	25.2245	25.107	24.9901	24.8742	24.759	24.6445	24.531	24.4182	24.306	24.1947	24.0843	23.9745	23.8654	23.7575	23.65	23.5436	23.4378	23.3329	23.2288	23.1254	23.023	22.9214	22.8206	22.7213	22.6231	22.525
	124	28	27.8915	27.7689	27.6467	27.5261	27.4064	27.2879	27.1704	27.0533	26.9373	26.8216	26.707	26.593	26.4795	26.3669	26.2547	26.1432	26.0323	25.9221	25.8127	25.7037	25.5955	25.4877	25.3808	25.2744	25.1687	25.0638	24.9595	24.8558	24.7528	24.6503	24.5484	24.4475	24.347	24.2471	24.1481	24.0496	23.952	23.8549	23.7585	23.6627	23.5677	23.4736	23.38	23.2872	23.1955	23.1047	23.0142
	125	28	27.9015	27.7878	27.6747	27.5627	27.4518	27.342	27.2329	27.1243	27.0163	26.9089	26.8021	26.6958	26.5899	26.4846	26.3796	26.2752	26.1712	26.0676	25.9647	25.8623	25.7602	25.6587	25.5577	25.4572	25.3573	25.258	25.1591	25.0608	24.9631	24.8657	24.7689	24.6729	24.5773	24.482	24.3877	24.2936	24.2003	24.1075	24.0151	23.9233	23.8321	23.7416	23.6514	23.562	23.4734	23.3854	23.2977
	126	28	27.9003	27.7859	27.672	27.5583	27.4453	27.3329	27.2208	27.1094	26.998	26.8877	26.7774	26.6679	26.5587	26.45	26.3418	26.2342	26.127	26.0204	25.9142	25.8087	25.7036	25.599	25.4949	25.3914	25.2884	25.186	25.0838	24.9824	24.8815	24.7809	24.6811	24.5816	24.4828	24.3843	24.2865	24.1891	24.0923	23.9957	23.8999	23.8045	23.7097	23.6154	23.5214	23.428	23.3351	23.2429	23.1511
[truncated: 433 more columns]

## Sheet: CS2
	Crate number
Time (s)		0	300	600	900	1200	1500	1800	2100	2400	2700	3000	3300	3600	3900	4200	4500	4800	5100	5400	5700	6000	6300	6600	6900	7200	7500	7800	8100	8400	8700	9000	9300	9600	9900	10200	10500	10800	11100	11400	11700	12000	12300	12600	12900	13200	13500	13800	14100
	1	28	27.755	27.4969	27.2424	26.9916	26.7441	26.4999	26.2591	26.0215	25.7871	25.5558	25.3277	25.1025	24.8803	24.661	24.4443	24.2302	24.0189	23.8103	23.6044	23.401	23.2	23.0009	22.8048	22.6111	22.4193	22.2305	22.044	21.8593	21.6774	21.4975	21.3196	21.1436	20.9698	20.7981	20.6282	20.4605	20.2947	20.1308	19.9686	19.8084	19.6501	19.4935	19.3387	19.1855	19.034	18.8841	18.7359
	2	28	27.769	27.5244	27.2819	27.0427	26.8065	26.5734	26.3432	26.1159	25.8915	25.67	25.4513	25.2353	25.022	24.8114	24.603	24.3971	24.1933	23.9922	23.7937	23.5975	23.4035	23.2115	23.0222	22.8351	22.6496	22.4671	22.2866	22.1077	21.9319	21.7574	21.5847	21.414	21.2453	21.0785	20.9135	20.7505	20.5893	20.4298	20.272	20.1159	19.9616	19.809	19.658	19.5087	19.3609	19.2146	19.0699
	3	28	27.791	27.5684	27.3473	27.1289	26.9131	26.6999	26.4893	26.2813	26.0758	25.8727	25.6721	25.4737	25.2778	25.0841	24.8925	24.7034	24.5157	24.3305	24.1478	23.9672	23.7885	23.6122	23.4379	23.2654	23.0947	22.9263	22.7591	22.594	22.431	22.2693	22.1092	21.9508	21.7942	21.6392	21.4859	21.3342	21.184	21.0352	20.8879	20.7421	20.5977	20.4548	20.3134	20.1733	20.0346	19.8972	19.7611
	4	28	27.8297	27.6491	27.4729	27.2984	27.1256	26.9548	26.7858	26.6186	26.4533	26.2898	26.1283	25.9685	25.8106	25.6545	25.5004	25.3479	25.1975	25.0483	24.9007	24.7545	24.6102	24.4669	24.325	24.1842	24.0453	23.9073	23.771	23.6358	23.5013	23.3687	23.2371	23.1066	22.9772	22.849	22.7218	22.5958	22.4708	22.3467	22.2236	22.1015	21.9805	21.8603	21.7412	21.623	21.5057	21.3893	21.2737
	5	28	27.8396	27.6677	27.4973	27.3285	27.1613	26.9958	26.832	26.6698	26.5092	26.3503	26.193	26.0374	25.8834	25.731	25.5805	25.4311	25.2843	25.1382	24.9934	24.8498	24.708	24.5669	24.4271	24.2886	24.1522	24.016	23.882	23.7489	23.616	23.4854	23.3559	23.2277	23.1005	22.9743	22.8494	22.7253	22.6022	22.4801	22.3591	22.2391	22.12	22.0018	21.8846	21.7682	21.6527	21.5381	21.4244
	6	28	27.8354	27.6574	27.4804	27.3053	27.1321	26.9604	26.7902	26.6217	26.4547	26.2891	26.125	25.9622	25.8009	25.6409	25.4817	25.3237	25.1666	25.0112	24.8574	24.7047	24.5533	24.4026	24.254	24.1069	23.9605	23.8158	23.6724	23.5298	23.3893	23.2495	23.1109	22.9736	22.8375	22.7026	22.5689	22.4362	22.3048	22.1745	22.0453	21.9172	21.7902	21.6642	21.5393	21.4154	21.2925	21.1705	21.0496
	7	28	27.7602	27.5069	27.2561	27.0086	26.7645	26.5236	26.286	26.0515	25.8202	25.5919	25.3667	25.1444	24.925	24.7084	24.4948	24.2838	24.0759	23.8703	23.6674	23.4668	23.2689	23.0732	22.8799	22.6891	22.5008	22.3145	22.1307	21.949	21.7692	21.5919	21.4166	21.2434	21.0722	20.9029	20.7356	20.5702	20.4066	20.2449	20.0849	19.9268	19.7704	19.6157	19.4627	19.3114	19.1616	19.0135	18.8669
	8	28	27.7922	27.5708	27.3507	27.133	26.918	26.7053	26.4951	26.2873	26.0818	25.8786	25.6777	25.4791	25.2826	25.0883	24.8959	24.7057	24.5169	24.3305	24.1463	23.9643	23.7839	23.6056	23.4294	23.255	23.0821	22.9117	22.7426	22.5752	22.4102	22.2463	22.084	21.9234	21.7645	21.6073	21.4516	21.2975	21.145	20.9939	20.8443	20.6962	20.5496	20.4043	20.2606	20.1182	19.9772	19.8375	19.6992
	9	28	27.8307	27.6493	27.4687	27.2899	27.1129	26.9377	26.7644	26.5929	26.4231	26.2551	26.0888	25.924	25.761	25.5995	25.4395	25.2816	25.1242	24.9688	24.8154	24.6637	24.5132	24.365	24.2179	24.0721	23.9281	23.7852	23.6429	23.5028	23.3636	23.2254	23.0886	22.9531	22.8189	22.6858	22.554	22.4233	22.2936	22.1649	22.0373	21.9108	21.7852	21.6607	21.5374	21.415	21.2936	21.1732	21.0538
	10	28	27.868	27.7258	27.5851	27.4456	27.3072	27.1699	27.0336	26.8984	26.7642	26.6311	26.4989	26.3677	26.2375	26.1082	25.9799	25.8523	25.726	25.6003	25.4758	25.3519	25.2291	25.1069	24.9857	24.8656	24.7462	24.6276	24.51	24.3931	24.277	24.1619	24.0476	23.9341	23.8215	23.7095	23.5983	23.4879	23.3782	23.2693	23.1611	23.0536	22.9468	22.8408	22.7354	22.6307	22.5267	22.4233	22.3206
	11	28	27.8665	27.7217	27.5769	27.4333	27.2907	27.1492	27.0087	26.8692	26.7308	26.5933	26.4568	26.3213	26.1868	26.0532	25.9208	25.7886	25.6586	25.5287	25.3998	25.2714	25.1444	25.0175	24.8917	24.7671	24.6434	24.5203	24.3987	24.2774	24.1569	24.0378	23.9195	23.802	23.6854	23.5694	23.4543	23.34	23.2264	23.1138	23.0019	22.8907	22.7803	22.6707	22.5617	22.4535	22.346	22.2392	22.133
	12	28	27.8649	27.7174	27.5687	27.4212	27.2749	27.1297	26.9855	26.8425	26.7005	26.5596	26.4195	26.2805	26.1425	26.0054	25.8694	25.734	25.5999	25.4664	25.3342	25.2027	25.0724	24.9427	24.8141	24.6865	24.56	24.4342	24.3094	24.1854	24.0623	23.9402	23.819	23.6988	23.5794	23.4608	23.3432	23.2261	23.11	22.9947	22.8802	22.7665	22.6535	22.5413	22.4298	22.319	22.2091	22.0998	21.9913
	13	28	27.7669	27.5201	27.2753	27.0337	26.7952	26.5597	26.3273	26.0978	25.8713	25.6476	25.4268	25.2087	24.9934	24.7808	24.5709	24.3634	24.1588	23.9564	23.7566	23.5591	23.3641	23.1712	22.9807	22.7925	22.6067	22.4229	22.2414	22.0619	21.8844	21.7091	21.5358	21.3645	21.1952	21.0277	20.8622	20.6984	20.5364	20.3763	20.2178	20.0611	19.9061	19.7527	19.601	19.4509	19.3024	19.1554	19.01
	14	28	27.7998	27.5866	27.3747	27.1652	26.9581	26.7534	26.551	26.3508	26.1529	25.9572	25.7636	25.5721	25.3828	25.1954	25.01	24.8267	24.6449	24.4652	24.2877	24.1123	23.9384	23.7667	23.5968	23.4287	23.2624	23.0978	22.9347	22.7734	22.6138	22.4557	22.2992	22.1444	21.9911	21.8393	21.689	21.5402	21.3928	21.2468	21.1022	20.959	20.8171	20.6765	20.5374	20.3995	20.2629	20.1275	19.9935
	15	28	27.8396	27.668	27.4978	27.3291	27.1623	26.9971	26.8338	26.6719	26.5119	26.3533	26.1964	26.0409	25.887	25.7346	25.5837	25.4348	25.2864	25.14	24.9953	24.8522	24.7102	24.5704	24.4315	24.2937	24.1583	24.023	23.8887	23.7565	23.6244	23.494	23.3649	23.2371	23.1103	22.9846	22.86	22.7364	22.6136	22.4919	22.3712	22.2515	22.1325	22.0146	21.8977	21.7817	21.6667	21.5525	21.4392
	16	28	27.8733	27.7367	27.6017	27.4676	27.3346	27.2026	27.0717	26.9417	26.8128	26.6848	26.5579	26.4318	26.3067	26.1826	26.0594	25.9372	25.8161	25.6956	25.5762	25.4575	25.3399	25.2229	25.1066	24.9913	24.8772	24.7633	24.6506	24.5386	24.4269	24.3166	24.2071	24.0983	23.9902	23.8828	23.7761	23.6701	23.5648	23.4602	23.3563	23.253	23.1504	23.0484	22.9471	22.8464	22.7463	22.6468	22.548
	17	28	27.8721	27.7326	27.5926	27.4537	27.3157	27.1788	27.0428	26.9077	26.7737	26.6406	26.5084	26.3771	26.2469	26.1175	25.9892	25.8616	25.7356	25.61	25.4851	25.3611	25.2383	25.116	24.9946	24.8741	24.7547	24.6358	24.5178	24.4007	24.2841	24.1686	24.0539	23.9401	23.8269	23.7145	23.6029	23.4919	23.3816	23.2721	23.1634	23.0553	22.9479	22.8411	22.7351	22.6297	22.525	22.4209	22.3175
	18	28	27.868	27.7234	27.5779	27.4334	27.29	27.1477	27.0064	26.8663	26.7272	26.5891	26.4521	26.3161	26.1812	26.0472	25.9144	25.7827	25.652	25.5222	25.3933	25.2655	25.1388	25.0132	24.8883	24.7643	24.6414	24.5192	24.3976	24.2772	24.1575	24.0385	23.9204	23.8032	23.6868	23.5711	23.4563	23.3421	23.2287	23.116	23.0041	22.8928	22.7822	22.6723	22.5633	22.4548	22.347	22.2399	22.1335
	19	28	27.7799	27.5463	27.3143	27.0851	26.8587	26.635	26.414	26.1956	25.9799	25.7667	25.5561	25.3479	25.1422	24.9389	24.7381	24.5393	24.3433	24.1492	23.9574	23.7678	23.5804	23.3949	23.2116	23.0304	22.8514	22.6742	22.4991	22.3259	22.1544	21.985	21.8175	21.6518	21.4879	21.3257	21.1652	21.0065	20.8493	20.6938	20.54	20.3877	20.237	20.0878	19.9401	19.794	19.6493	19.506	19.3642
	20	28	27.8102	27.6079	27.4072	27.2087	27.0124	26.8182	26.6262	26.4362	26.2482	26.0623	25.8783	25.6962	25.5161	25.3377	25.1613	24.9868	24.8137	24.6426	24.4735	24.3062	24.1405	23.9768	23.8146	23.654	23.4957	23.3382	23.1823	23.0283	22.8752	22.7239	22.5742	22.4261	22.2793	22.1339	21.99	21.8473	21.7058	21.5657	21.4269	21.2893	21.1529	21.0178	20.8839	20.7512	20.6197	20.4893	20.3601
	21	28	27.846	27.6815	27.5193	27.3587	27.1997	27.0423	26.8865	26.7321	26.5794	26.4281	26.2783	26.1297	25.9827	25.8369	25.6925	25.5501	25.4075	25.2671	25.1284	24.9914	24.8552	24.7213	24.588	24.4559	24.326	24.196	24.0672	23.9402	23.8131	23.6877	23.5635	23.4405	23.3185	23.1975	23.0775	22.9584	22.8401	22.7227	22.6062	22.4906	22.3758	22.2618	22.1489	22.0367	21.9254	21.8149	21.7052
	22	28	27.879	27.7488	27.6206	27.4933	27.367	27.2417	27.1173	26.9937	26.8712	26.7494	26.6286	26.5086	26.3894	26.2711	26.1535	26.0369	25.9206	25.8054	25.6913	25.5779	25.4652	25.3531	25.2419	25.1316	25.0221	24.913	24.805	24.6975	24.5905	24.4846	24.3795	24.2749	24.171	24.0678	23.9651	23.8632	23.7618	23.6611	23.561	23.4616	23.3628	23.2645	23.1669	23.0699	22.9734	22.8774	22.7821
	23	28	27.8792	27.7473	27.6157	27.4848	27.3549	27.2258	27.0975	26.97	26.8434	26.7176	26.5926	26.4685	26.3451	26.2226	26.101	25.9799	25.8602	25.7408	25.6222	25.5043	25.3874	25.2708	25.1551	25.0403	24.9262	24.8128	24.7002	24.5882	24.4769	24.3665	24.2568	24.1478	24.0395	23.9318	23.8248	23.7184	23.6126	23.5076	23.4032	23.2995	23.1963	23.0938	22.9919	22.8905	22.7898	22.6897	22.5902
	24	28	27.8753	27.7385	27.6018	27.4659	27.331	27.197	27.0639	26.9317	26.8004	26.67	26.5404	26.4118	26.284	26.157	26.031	25.9058	25.7817	25.6583	25.5356	25.4137	25.2929	25.1727	25.0534	24.9348	24.817	24.7	24.5837	24.4681	24.3534	24.2393	24.1261	24.0135	23.9016	23.7904	23.6799	23.57	23.4609	23.3524	23.2446	23.1375	23.031	22.9251	22.8199	22.7153	22.6113	22.5079	22.405
	25	28	27.794	27.5749	27.3572	27.142	26.9293	26.7189	26.5109	26.3053	26.1019	25.9008	25.7019	25.5051	25.3106	25.1181	24.9279	24.7394	24.5535	24.3692	24.187	24.0066	23.8282	23.6515	23.4767	23.3039	23.133	22.9637	22.7963	22.6306	22.4664	22.3042	22.1437	21.9849	21.8276	21.6719	21.5178	21.3652	21.214	21.0644	20.9162	20.7696	20.6242	20.4804	20.3379	20.1967	20.0569	19.9184	19.7811
	26	28	27.8194	27.6268	27.4361	27.2474	27.0607	26.8759	26.6931	26.5121	26.333	26.1557	25.9802	25.8064	25.6344	25.464	25.2954	25.1286	24.9631	24.7994	24.6375	24.4773	24.3185	24.1615	24.0057	23.8516	23.6996	23.5482	23.3986	23.2505	23.103	22.9576	22.8136	22.6711	22.5297	22.3898	22.2511	22.1135	21.9771	21.842	21.708	21.5752	21.4434	21.3129	21.1835	21.0552	20.9279	20.8018	20.6767
	27	28	27.8469	27.6834	27.5232	27.3645	27.2074	27.0517	26.8976	26.7449	26.5937	26.4438	26.2953	26.1481	26.0023	25.8578	25.7141	25.5727	25.4303	25.2904	25.1524	25.0161	24.8802	24.7465	24.6137	24.482	24.3521	24.2226	24.094	23.967	23.8404	23.7151	23.5908	23.4677	23.3456	23.2245	23.1044	22.9853	22.8669	22.7493	22.6327	22.517	22.402	22.2879	22.1748	22.0625	21.9511	21.8404	21.7306
	28	28	27.8782	27.7477	27.621	27.4952	27.3703	27.2462	27.1231	27.0008	26.8794	26.7588	26.639	26.5201	26.4019	26.2846	26.1676	26.0521	25.9358	25.8212	25.7079	25.5954	25.4833	25.3723	25.262	25.1526	25.0439	24.9358	24.8285	24.7219	24.6158	24.5106	24.406	24.3022	24.199	24.0964	23.9945	23.8933	23.7926	23.6925	23.593	23.4942	23.3959	23.2982	23.2012	23.1047	23.0088	22.9134	22.8185
Crate b	29	28	27.8852	27.7604	27.6366	27.5134	27.3911	27.2695	27.1487	27.0285	26.9092	26.7905	26.6726	26.5554	26.439	26.3233	26.2085	26.0941	25.9813	25.8686	25.7566	25.6451	25.5346	25.4242	25.3146	25.2059	25.098	24.9904	24.884	24.7779	24.672	24.5676	24.4639	24.3607	24.2582	24.1562	24.0548	23.954	23.8537	23.7542	23.6552	23.5569	23.459	23.3617	23.265	23.1688	23.0731	22.978	22.8834
	30	28	27.8826	27.7539	27.6262	27.4993	27.3733	27.2479	27.1234	26.9995	26.8765	26.7542	26.6327	26.5119	26.3919	26.2726	26.1543	26.0367	25.92	25.804	25.6887	25.5741	25.4605	25.3473	25.2347	25.1231	25.0123	24.9018	24.7926	24.6838	24.5751	24.4678	24.3614	24.2556	24.1504	24.0458	23.9417	23.8383	23.7355	23.6334	23.5319	23.431	23.3306	23.2309	23.1317	23.0331	22.935	22.8375	22.7405
	31	28	27.8071	27.6014	27.3966	27.194	26.9937	26.7954	26.5992	26.4051	26.2131	26.023	25.835	25.6488	25.4645	25.2822	25.102	24.9232	24.7471	24.5722	24.3992	24.2276	24.0581	23.8899	23.7233	23.5586	23.3959	23.2342	23.0745	22.9163	22.759	22.6041	22.4507	22.2987	22.1482	21.999	21.8513	21.7049	21.5598	21.4162	21.2739	21.133	20.9932	20.8548	20.7176	20.5817	20.4469	20.3134	20.181
	32	28	27.828	27.644	27.4618	27.2814	27.1027	26.9259	26.7507	26.5773	26.4056	26.2355	26.0671	25.9002	25.735	25.5713	25.4093	25.2486	25.0897	24.9321	24.7763	24.6216	24.4685	24.3167	24.1661	24.0172	23.8701	23.7235	23.5789	23.4354	23.2924	23.1516	23.0122	22.874	22.7369	22.601	22.4663	22.3328	22.2002	22.069	21.9388	21.8097	21.6816	21.5546	21.4287	21.3039	21.18	21.0572	20.9353
	33	28	27.847	27.6832	27.5234	27.3651	27.2082	27.0528	26.8987	26.746	26.5946	26.4445	26.2958	26.1482	26.002	25.8569	25.7124	25.5698	25.4264	25.2853	25.1462	25.0084	24.871	24.735	24.6003	24.4669	24.3345	24.2031	24.073	23.9436	23.8152	23.6881	23.5619	23.4366	23.3124	23.1892	23.0669	22.9456	22.8252	22.7057	22.587	22.4693	22.3525	22.2365	22.1215	22.0073	21.8939	21.7814	21.6696
	34	28	27.8692	27.7306	27.6001	27.4706	27.3421	27.2144	27.0877	26.9618	26.8369	26.7127	26.5895	26.467	26.3453	26.2244	26.1027	25.9835	25.8605	25.741	25.6236	25.5076	25.3907	25.2755	25.1615	25.0482	24.935	24.8233	24.7121	24.6012	24.4919	24.3825	24.2737	24.1655	24.0582	23.9516	23.8455	23.7404	23.6358	23.5317	23.4283	23.3255	23.2234	23.1219	23.0212	22.9211	22.8215	22.7225	22.6242
	35	28	27.8831	27.7605	27.644	27.5281	27.4129	27.2984	27.1845	27.0713	26.9588	26.8469	26.7357	26.6251	26.5152	26.4059	26.2968	26.1892	26.0807	25.9737	25.868	25.7629	25.6581	25.5539	25.4505	25.3478	25.2457	25.1441	25.0435	24.943	24.8429	24.7439	24.6457	24.5479	24.4506	24.3538	24.2575	24.1618	24.0666	23.9719	23.8778	23.7843	23.6912	23.5986	23.5065	23.415	23.3238	23.2332	23.1429
	36	28	27.8866	27.7676	27.6506	27.534	27.4181	27.3028	27.1882	27.0742	26.9608	26.8481	26.7361	26.6246	26.5139	26.4037	26.2948	26.1865	26.0797	25.973	25.8668	25.761	25.6564	25.5513	25.4472	25.344	25.2412	25.1388	25.038	24.9367	24.8357	24.7366	24.6382	24.5401	24.4425	24.3455	24.2488	24.1528	24.0573	23.9625	23.8682	23.7745	23.6812	23.5885	23.4962	23.4045	23.3131	23.2223	23.1318
	37	28	27.819	27.6256	27.4323	27.2409	27.0515	26.864	26.6784	26.4946	26.3127	26.1325	25.9542	25.7775	25.6027	25.4295	25.2587	25.0887	24.9221	24.756	24.5915	24.4281	24.2669	24.1066	23.9477	23.7907	23.6356	23.4811	23.3287	23.1776	23.0269	22.8788	22.7322	22.587	22.4429	22.3001	22.1586	22.0183	21.8791	21.7414	21.6048	21.4695	21.3353	21.2022	21.0703	20.9395	20.8098	20.6812	20.5537
	38	28	27.8376	27.6631	27.4897	27.3179	27.1476	26.9789	26.8117	26.646	26.4819	26.3192	26.158	25.9982	25.8399	25.683	25.5279	25.3735	25.2218	25.0706	24.9209	24.7719	24.6248	24.4783	24.3331	24.1895	24.0476	23.906	23.7664	23.6277	23.4893	23.3533	23.2185	23.0848	22.9521	22.8205	22.69	22.5606	22.4321	22.3048	22.1786	22.0534	21.929	21.8057	21.6834	21.562	21.4416	21.3221	21.2035
	39	28	27.8506	27.6902	27.5345	27.3799	27.2266	27.0746	26.9237	26.774	26.6255	26.4782	26.332	26.1869	26.0429	25.9	25.7572	25.6159	25.4739	25.3341	25.1961	25.0589	24.9223	24.7864	24.6525	24.5197	24.3871	24.2564	24.1264	23.9967	23.8689	23.7418	23.6153	23.4898	23.3652	23.2417	23.1189	22.9973	22.8765	22.7565	22.6375	22.5192	22.4019	22.2855	22.1699	22.0551	21.9411	21.828	21.7157
	40	28	27.8631	27.7179	27.5854	27.4537	27.3228	27.1927	27.0635	26.935	26.8072	26.6802	26.5541	26.4288	26.3042	26.1805	26.0543	25.9313	25.8024	25.6774	25.556	25.4354	25.3132	25.1904	25.0708	24.9523	24.8318	24.7149	24.5986	24.4806	24.366	24.2515	24.1371	24.0229	23.9099	23.7975	23.6855	23.5749	23.4648	23.3551	23.2464	23.138	23.0308	22.9241	22.8181	22.7126	22.6079	22.5039	22.4004
	41	28	27.8729	27.7391	27.6189	27.4994	27.3809	27.263	27.1461	27.0296	26.9142	26.7994	26.6853	26.5719	26.4594	26.3476	26.2341	26.1255	26.0098	25.8985	25.7909	25.6854	25.5782	25.4732	25.3682	25.2634	25.1584	25.0542	24.9526	24.8515	24.75	24.6498	24.5505	24.451	24.3519	24.2537	24.1548	24.0581	23.9616	23.8658	23.7698	23.6754	23.582	23.4882	23.3957	23.3039	23.2124	23.1204	23.0298
	42	28	27.8763	27.7507	27.6371	27.524	27.4117	27.2998	27.1888	27.0783	26.9688	26.8598	26.7516	26.6438	26.537	26.4306	26.3247	26.2225	26.1158	26.0125	25.9113	25.8125	25.714	25.6201	25.5229	25.4269	25.3354	25.2385	25.1438	25.0552	24.9593	24.867	24.7756	24.686	24.5967	24.5077	24.4201	24.3318	24.2438	24.1566	24.0693	23.9828	23.8961	23.81	23.7244	23.6389	23.554	23.4695	23.3854
Crate a	43	28	27.8306	27.6493	27.4679	27.2881	27.1101	26.9336	26.7589	26.5858	26.4143	26.2445	26.0762	25.9094	25.7442	25.5805	25.4194	25.2586	25.102	24.9452	24.7895	24.6346	24.4822	24.3304	24.1795	24.0304	23.8835	23.7364	23.5916	23.4481	23.3043	23.1634	23.0239	22.8856	22.7483	22.6122	22.4772	22.3433	22.2104	22.0788	21.9483	21.8189	21.6904	21.563	21.4366	21.3113	21.1869	21.0634	20.941
	44	28	27.8475	27.6835	27.5201	27.358	27.1971	27.0376	26.8794	26.7224	26.5668	26.4124	26.2594	26.1076	25.957	25.8078	25.6604	25.5133	25.37	25.2263	25.0835	24.9411	24.8009	24.6613	24.5226	24.3854	24.2499	24.1144	23.9806	23.8478	23.7153	23.5848	23.4555	23.3272	23.1998	23.0734	22.9481	22.8235	22.6999	22.5775	22.4559	22.3354	22.2156	22.0968	21.9787	21.8615	21.7452	21.6297	21.5151
	45	28	27.8559	27.7019	27.553	27.4049	27.2577	27.1116	26.9663	26.822	26.6786	26.5361	26.3945	26.2538	26.114	25.9751	25.8358	25.6977	25.5588	25.4223	25.287	25.1523	25.018	24.8863	24.7562	24.6263	24.4969	24.3702	24.2418	24.1143	23.9906	23.8651	23.7402	23.6165	23.4937	23.3719	23.2512	23.131	23.0117	22.8931	22.7756	22.6586	22.5423	22.4271	22.3123	22.1983	22.0851	21.9731	21.8614
	46	28	27.8648	27.7216	27.5981	27.4753	27.3528	27.2312	27.11	26.9894	26.8694	26.7502	26.6314	26.5134	26.3958	26.2789	26.1565	26.0381	25.9084	25.7856	25.6673	25.5498	25.4276	25.3054	25.1892	25.0734	24.9543	24.8417	24.7257	24.6062	24.4957	24.3809	24.2653	24.1507	24.0376	23.9248	23.8135	23.7019	23.5907	23.4795	23.3707	23.2601	23.1506	23.0423	22.934	22.8256	22.718	22.6132	22.5067
	47	28	27.8692	27.7309	27.6127	27.4959	27.3801	27.265	27.1507	27.0373	26.9249	26.8133	26.7025	26.5923	26.483	26.3742	26.2598	26.1508	26.028	25.9138	25.8056	25.6988	25.5869	25.4775	25.3706	25.264	25.1548	25.0497	24.9445	24.838	24.7361	24.6316	24.5267	24.4221	24.3182	24.2151	24.1121	24.0107	23.9094	23.8081	23.7077	23.6078	23.5086	23.4098	23.3119	23.2144	23.1177	23.0213	22.9257
	48	28	27.8683	27.7262	27.5926	27.4605	27.3296	27.1999	27.0712	26.9436	26.8171	26.6915	26.5668	26.443	26.3201	26.198	26.0737	25.9541	25.8259	25.7045	25.5863	25.471	25.3532	25.2474	25.1352	25.0235	24.918	24.8077	24.6953	24.5949	24.4875	24.3788	24.2712	24.1671	24.0625	23.9589	23.8578	23.755	23.6535	23.5524	23.4516	23.3522	23.2511	23.1519	23.0537	22.9556	22.8597	22.7632	22.6689
	49	28	27.8408	27.6703	27.5008	27.3327	27.1661	27.001	26.8374	26.6752	26.5145	26.3552	26.1973	26.0407	25.8856	25.7318	25.5803	25.429	25.2811	25.1332	24.9864	24.8403	24.6964	24.5527	24.4099	24.2688	24.1298	23.9903	23.8531	23.717	23.5801	23.4464	23.3138	23.1824	23.0518	22.9222	22.7937	22.6662	22.5394	22.4139	22.2893	22.1657	22.0428	21.921	21.8	21.68	21.5609	21.4425	21.3252
	50	28	27.8547	27.6968	27.5377	27.3797	27.2233	27.0682	26.9146	26.7623	26.6114	26.462	26.3138	26.167	26.0215	25.8772	25.7354	25.5934	25.4549	25.3162	25.1787	25.0413	24.9064	24.7712	24.6369	24.5045	24.3741	24.2426	24.1142	23.9862	23.857	23.7317	23.6076	23.4843	23.3618	23.2402	23.1195	22.9996	22.8805	22.7628	22.6457	22.5297	22.4142	22.2998	22.186	22.073	21.9609	21.8495	21.7388
	51	28	27.8587	27.7045	27.5498	27.3959	27.2432	27.0916	26.9412	26.7919	26.644	26.4971	26.3515	26.207	26.0638	25.9217	25.781	25.6409	25.5009	25.363	25.2263	25.0904	24.9557	24.8219	24.6891	24.5579	24.4277	24.2979	24.1701	24.0424	23.9153	23.7904	23.6664	23.5435	23.4214	23.3002	23.1797	23.0601	22.9414	22.824	22.7072	22.5915	22.4764	22.3623	22.2486	22.1358	22.0236	21.9125	21.8017
	52	28	27.8613	27.7114	27.5659	27.4215	27.2781	27.1355	26.9937	26.8527	26.7126	26.5732	26.4347	26.297	26.1601	26.024	25.886	25.7508	25.6088	25.4723	25.3375	25.2053	25.0705	24.9372	24.8075	24.6773	24.5452	24.4187	24.2901	24.1612	24.0378	23.9113	23.7845	23.6586	23.5342	23.4113	23.2885	23.1673	23.047	22.9265	22.8071	22.6881	22.5705	22.4536	22.3375	22.2222	22.1077	21.9942	21.8815
	53	28	27.8638	27.7187	27.5815	27.4457	27.3107	27.1768	27.0436	26.9114	26.7799	26.6491	26.5191	26.3898	26.2613	26.1333	26.0001	25.8714	25.7266	25.5925	25.4625	25.3368	25.2046	25.075	24.9506	24.8246	24.695	24.5736	24.4475	24.3211	24.2033	24.0783	23.9524	23.8271	23.704	23.582	23.4603	23.3403	23.2211	23.1004	22.9813	22.8621	22.7443	22.6271	22.5118	22.3966	22.2825	22.1691	22.0569
	54	28	27.8667	27.7269	27.5971	27.4681	27.3402	27.213	27.0869	26.9615	26.8371	26.7135	26.5907	26.4688	26.3476	26.2271	26.1009	25.9807	25.8396	25.7131	25.592	25.4752	25.3517	25.2341	25.1197	25.0042	24.8884	24.7765	24.6611	24.5468	24.4378	24.3236	24.2093	24.0965	23.9853	23.8746	23.7649	23.6549	23.5462	23.436	23.3276	23.2184	23.11	23.0024	22.8965	22.7898	22.6848	22.5809	22.4774
	55	28	27.7955	27.5775	27.362	27.1489	26.9385	26.7305	26.5249	26.3218	26.1211	25.9227	25.7266	25.533	25.3416	25.1523	24.9645	24.7797	24.5948	24.4132	24.234	24.0573	23.8819	23.7089	23.5384	23.3694	23.2014	23.0367	22.8727	22.7105	22.5518	22.393	22.2356	22.08	21.9262	21.774	21.6235	21.4744	21.3271	21.181	21.0364	20.8932	20.7516	20.6113	20.4724	20.3349	20.1987	20.0639	19.9301
	56	28	27.8458	27.6807	27.5156	27.3517	27.1892	27.0279	26.868	26.7094	26.5521	26.3961	26.2413	26.0879	25.9358	25.7849	25.6344	25.4863	25.3367	25.1898	25.0445	24.9012	24.7581	24.6174	24.4781	24.3393	24.2008	24.0653	23.9289	23.7942	23.6627	23.5296	23.3973	23.2662	23.1363	23.0075	22.8798	22.7531	22.6275	22.5024	22.3784	22.2552	22.1331	22.0118	21.8916	21.7722	21.6537	21.5362	21.4194
	57	28	27.8524	27.6927	27.5321	27.3724	27.2142	27.0572	26.9015	26.747	26.5938	26.4418	26.291	26.1415	25.9932	25.8461	25.6994	25.5551	25.4093	25.2661	25.1241	24.9842	24.8445	24.707	24.5711	24.4352	24.2992	24.1667	24.033	23.9007	23.7721	23.6413	23.5112	23.3821	23.2542	23.1274	23.0015	22.8766	22.7527	22.6292	22.5067	22.3849	22.2644	22.1444	22.0256	21.9073	21.79	21.6736	21.5578
	58	28	27.8585	27.7042	27.5497	27.3962	27.2439	27.0927	26.9424	26.7933	26.6452	26.4982	26.3522	26.2074	26.0635	25.9207	25.7784	25.6374	25.4966	25.3572	25.2185	25.0812	24.9446	24.8087	24.6748	24.541	24.4062	24.2755	24.144	24.0128	23.886	23.757	23.6286	23.5008	23.3742	23.2486	23.1236	22.9997	22.8769	22.7546	22.6332	22.5125	22.3931	22.2743	22.1563	22.039	21.9226	21.807	21.692
	59	28	27.8638	27.7159	27.5691	27.4232	27.2783	27.1344	26.9913	26.8492	26.708	26.5677	26.4284	26.2901	26.1527	26.0162	25.8804	25.7455	25.6115	25.4785	25.3463	25.2149	25.0847	24.9546	24.8262	24.6985	24.5703	24.4448	24.3198	24.1948	24.0725	23.9499	23.828	23.7068	23.5865	23.4671	23.3482	23.2304	23.1136	22.9975	22.8822	22.7677	22.6542	22.5413	22.4292	22.3178	22.2072	22.0973	21.9881
	60	28	27.8574	27.7094	27.567	27.4258	27.2856	27.1463	27.008	26.8706	26.7342	26.5987	26.464	26.3303	26.1974	26.0654	25.9339	25.8034	25.674	25.545	25.417	25.2897	25.1634	25.0355	24.9103	24.7857	24.6584	24.536	24.4149	24.2916	24.1727	24.0535	23.9348	23.8158	23.6979	23.581	23.4639	23.3488	23.2347	23.1213	23.0084	22.8966	22.7861	22.676	22.5667	22.4582	22.3503	22.2429	22.1363
	61	28	27.8444	27.6805	27.5248	27.3704	27.2171	27.065	26.9139	26.7641	26.6157	26.4683	26.3221	26.1771	26.0333	25.8905	25.7502	25.6141	25.4751	25.3382	25.2032	25.0725	24.942	24.8145	24.6848	24.5557	24.4271	24.2994	24.1743	24.0542	23.9295	23.8075	23.6869	23.5665	23.4472	23.3292	23.2109	23.0948	22.98	22.8659	22.7515	22.6393	22.5282	22.4171	22.3077	22.1992	22.0917	21.9835	21.8776
	62	28	27.8543	27.6905	27.5282	27.3666	27.2061	27.0469	26.8889	26.7321	26.5766	26.4222	26.2691	26.1171	25.9662	25.8163	25.666	25.5215	25.369	25.2224	25.0783	24.9392	24.7977	24.6677	24.5327	24.3978	24.2684	24.1362	24.0007	23.8774	23.7485	23.6175	23.488	23.362	23.2367	23.1122	22.9903	22.8668	22.7449	22.6234	22.5028	22.3829	22.2622	22.1434	22.0263	21.909	21.7936	21.679	21.5656
	63	28	27.8637	27.7205	27.5901	27.461	27.3328	27.2056	27.0792	26.9539	26.8295	26.7061	26.5836	26.4622	26.3416	26.222	26.0966	25.9773	25.841	25.7161	25.5981	25.4823	25.3611	25.2449	25.1317	25.0179	24.9033	24.7928	24.6809	24.5685	24.4613	24.3507	24.2399	24.13	24.0214	23.9134	23.806	23.6988	23.5929	23.486	23.3805	23.2745	23.1698	23.0657	22.9626	22.8591	22.757	22.6559	22.5549
	64	28	27.7395	27.4661	27.1949	26.928	26.6653	26.4068	26.1523	25.9017	25.6551	25.4122	25.173	24.9374	24.7054	24.4768	24.2517	24.03	23.8114	23.596	23.3838	23.1747	22.9685	22.7656	22.5653	22.3677	22.1729	21.9807	21.7907	21.6035	21.4189	21.2363	21.0561	20.8782	20.7026	20.5292	20.358	20.1887	20.0216	19.8563	19.6931	19.5317	19.3721	19.2145	19.0587	18.9046	18.7523	18.6017	18.4527
	65	28	27.7832	27.5527	27.322	27.0946	26.8706	26.6499	26.4325	26.2181	26.007	25.7988	25.5936	25.3912	25.1917	24.9949	24.8009	24.6108	24.4214	24.2355	24.0522	23.8721	23.6939	23.5202	23.3477	23.1768	23.0092	22.8429	22.6772	22.5152	22.3545	22.1949	22.0373	21.8819	21.7282	21.5761	21.426	21.277	21.1295	20.9834	20.8389	20.6957	20.5537	20.4132	20.2743	20.1366	20.0002	19.8653	19.7316
	66	28	27.8146	27.6165	27.4185	27.2229	27.0301	26.8396	26.6517	26.4662	26.2831	26.1023	25.9237	25.7473	25.573	25.4008	25.2306	25.0636	24.8965	24.7325	24.5705	24.4112	24.253	24.0983	23.9448	23.7925	23.6426	23.4939	23.3457	23.2	23.0559	22.9123	22.7703	22.63	22.4911	22.3534	22.2173	22.082	21.9479	21.8149	21.6833	21.5525	21.4227	21.2942	21.1669	21.0405	20.9151	20.791	20.6677
	67	28	27.8222	27.6326	27.4447	27.2593	27.0762	26.8954	26.7168	26.5403	26.3661	26.1939	26.0238	25.8555	25.6893	25.5249	25.3623	25.2025	25.0428	24.8857	24.7304	24.5775	24.4257	24.2765	24.1288	23.982	23.8372	23.6937	23.551	23.4101	23.2709	23.1322	22.9948	22.859	22.7244	22.591	22.4588	22.3276	22.1975	22.0684	21.9405	21.8134	21.6874	21.5625	21.4387	21.3156	21.1937	21.0728	20.9527
	68	28	27.8205	27.6309	27.4427	27.2568	27.0732	26.892	26.7131	26.5363	26.362	26.1898	26.0198	25.8518	25.686	25.5223	25.3615	25.2025	25.0469	24.8921	24.7389	24.5873	24.4383	24.2908	24.1441	23.9993	23.8577	23.7153	23.5754	23.4375	23.2985	23.1629	23.0289	22.8964	22.7649	22.6346	22.5056	22.3774	22.2503	22.1245	21.9997	21.8759	21.753	21.6312	21.5103	21.3904	21.2715	21.1535	21.0364
	69	28	27.8077	27.6054	27.4042	27.2058	27.0101	26.817	26.6264	26.4384	26.2528	26.0699	25.8892	25.7109	25.5349	25.3611	25.1908	25.0213	24.8572	24.6932	24.5306	24.3689	24.211	24.0532	23.8968	23.7429	23.592	23.4403	23.2924	23.1456	22.9979	22.8547	22.7132	22.5731	22.4342	22.2966	22.1604	22.0253	21.8913	21.7591	21.6279	21.4981	21.3692	21.2417	21.115	20.9896	20.8653	20.7419	20.6196
	70	28	27.7751	27.5378	27.3033	27.072	26.8439	26.6189	26.397	26.178	25.962	25.7489	25.5386	25.331	25.1261	24.9239	24.7239	24.5269	24.3314	24.1388	23.9488	23.7612	23.5756	23.3923	23.2116	23.0328	22.8555	22.6812	22.5085	22.3375	22.1694	22.0025	21.8373	21.6739	21.5124	21.3527	21.1946	21.0384	20.8838	20.7308	20.5794	20.4297	20.2815	20.1348	19.9897	19.8462	19.704	19.5632	19.4238
	71	28	27.8271	27.6427	27.4598	27.2789	27.1003	26.9238	26.7494	26.577	26.4067	26.2383	26.0717	25.907	25.7441	25.583	25.4233	25.2661	25.1088	24.9541	24.8014	24.6506	24.5008	24.3533	24.2074	24.0624	23.9189	23.7771	23.6359	23.4962	23.3586	23.2213	23.0851	22.9502	22.8166	22.6842	22.5529	22.4226	22.2935	22.1653	22.0382	21.9121	21.7871	21.663	21.5401	21.418	21.297	21.1769	21.0577
	72	28	27.8562	27.7021	27.5498	27.3991	27.2498	27.1018	26.9553	26.8102	26.6664	26.5239	26.3827	26.2427	26.104	25.9664	25.8297	25.6947	25.5596	25.4263	25.2944	25.1639	25.0339	24.9056	24.7783	24.6518	24.5262	24.4019	24.2781	24.1554	24.034	23.913	23.7928	23.6735	23.5552	23.4376	23.3209	23.205	23.0899	22.9754	22.8618	22.7489	22.6368	22.5254	22.4148	22.3049	22.1957	22.0873	21.9795
	73	28	27.8724	27.7352	27.6002	27.4663	27.3334	27.2014	27.0703	26.9402	26.811	26.6826	26.5551	26.4285	26.3027	26.1777	26.0532	25.9298	25.8062	25.6839	25.5627	25.4424	25.3225	25.2038	25.0859	24.9685	24.8519	24.7362	24.6209	24.5065	24.3931	24.2798	24.1673	24.0555	23.9445	23.8341	23.7244	23.6152	23.5067	23.3988	23.2916	23.1849	23.0787	22.9733	22.8685	22.7643	22.6607	22.5577	22.4553
	74	28	27.8831	27.7581	27.6349	27.5122	27.3905	27.2695	27.1496	27.0303	26.9122	26.7948	26.6784	26.5629	26.4484	26.3348	26.2227	26.1113	26.0018	25.8922	25.7834	25.6751	25.5682	25.4619	25.3554	25.2498	25.1461	25.0413	24.9383	24.8361	24.7325	24.6313	24.5309	24.431	24.3315	24.2325	24.1341	24.0361	23.9385	23.8416	23.7451	23.6491	23.5534	23.4583	23.3638	23.2696	23.176	23.0827	22.99
	75	28	27.8808	27.7525	27.6233	27.4948	27.3673	27.2406	27.1151	26.9904	26.8668	26.7442	26.6227	26.5021	26.3826	26.2641	26.1488	26.0327	25.9224	25.8103	25.6981	25.5856	25.4763	25.3664	25.256	25.1475	25.0419	24.9333	24.828	24.7238	24.6162	24.5133	24.4118	24.311	24.2103	24.1102	24.0109	23.9119	23.8132	23.7159	23.619	23.5229	23.4269	23.3316	23.2368	23.1426	23.0489	22.9555	22.8629
	76	28	27.7763	27.5408	27.3086	27.0796	26.8536	26.6307	26.4107	26.1936	25.9792	25.7677	25.5588	25.3527	25.1491	24.948	24.7491	24.5526	24.358	24.166	23.9766	23.7894	23.6041	23.4205	23.2397	23.061	22.8836	22.7092	22.5368	22.3656	22.1974	22.0306	21.8654	21.7019	21.5403	21.3805	21.2224	21.0661	20.9115	20.7586	20.6072	20.4574	20.3094	20.1628	20.0177	19.8741	19.732	19.5912	19.4519
	77	28	27.8299	27.6482	27.4674	27.2886	27.1119	26.9372	26.7645	26.5937	26.4249	26.2579	26.0928	25.9294	25.7678	25.6078	25.4493	25.2932	25.1369	24.9832	24.8314	24.6817	24.5328	24.3865	24.2415	24.0975	23.9552	23.8143	23.6739	23.5354	23.3985	23.262	23.1268	22.9928	22.8602	22.7286	22.5984	22.4692	22.341	22.2136	22.0875	21.9622	21.838	21.7147	21.5927	21.4714	21.3512	21.2319	21.1136
	78	28	27.8599	27.7095	27.5602	27.4123	27.2659	27.1208	26.977	26.8346	26.6935	26.5536	26.4149	26.2774	26.1412	26.006	25.8717	25.7391	25.6064	25.4753	25.3458	25.2176	25.0899	24.964	24.839	24.7147	24.5917	24.4696	24.3479	24.2276	24.1082	23.9894	23.8714	23.7543	23.6382	23.5228	23.4084	23.2947	23.1817	23.0694	22.9579	22.8472	22.7371	22.6278	22.5193	22.4114	22.3043	22.1979	22.0922
	79	28	27.8781	27.747	27.6173	27.4885	27.3607	27.2338	27.1079	26.9829	26.8588	26.7355	26.6131	26.4915	26.3708	26.2508	26.1316	26.0133	25.8954	25.7785	25.6626	25.5475	25.4331	25.3195	25.2066	25.0945	24.9834	24.8726	24.7627	24.6535	24.5447	24.4369	24.3298	24.2233	24.1175	24.0123	23.9077	23.8038	23.7004	23.5977	23.4955	23.3939	23.2929	23.1925	23.0927	22.9934	22.8948	22.7966	22.699
	80	28	27.8918	27.7745	27.6581	27.5422	27.4272	27.3128	27.1992	27.0862	26.9741	26.8626	26.7518	26.6416	26.5322	26.4234	26.3155	26.2083	26.1019	25.9961	25.8909	25.7864	25.6826	25.5797	25.477	25.375	25.2744	25.1734	25.0732	24.974	24.8743	24.7759	24.6783	24.5813	24.4848	24.3887	24.2933	24.1982	24.1035	24.0094	23.9158	23.8227	23.73	23.6377	23.546	23.4548	23.364	23.2736	23.1837
	81	28	27.9023	27.796	27.6897	27.5839	27.4787	27.3741	27.2701	27.1666	27.0638	26.9615	26.8598	26.7586	26.6581	26.5581	26.4594	26.3607	26.2642	26.1673	26.0708	25.9744	25.8793	25.7845	25.6896	25.5956	25.5033	25.4097	25.3175	25.2262	25.1333	25.0428	24.953	24.8638	24.7749	24.6863	24.5983	24.5105	24.4231	24.3363	24.2499	24.164	24.0783	23.9931	23.9082	23.8238	23.7398	23.6561	23.5728
	82	28	27.7714	27.5312	27.2945	27.0612	26.8311	26.6043	26.3805	26.1598	25.942	25.7272	25.5151	25.306	25.0995	24.8957	24.694	24.4947	24.2978	24.1033	23.9116	23.722	23.5346	23.3488	23.166	22.9854	22.8061	22.63	22.456	22.2833	22.1136	21.9453	21.7788	21.6141	21.4512	21.2903	21.131	20.9737	20.8181	20.6642	20.5119	20.3613	20.2124	20.065	19.9191	19.7748	19.632	19.4906	19.3507
	83	28	27.8338	27.6573	27.4835	27.3118	27.1421	26.9743	26.8083	26.6442	26.4818	26.3212	26.1623	26.005	25.8494	25.6953	25.5423	25.3913	25.2405	25.0918	24.9451	24.8	24.6558	24.5132	24.3722	24.2324	24.0938	23.9568	23.8208	23.6859	23.5528	23.4204	23.2891	23.1589	23.0299	22.9021	22.7752	22.6495	22.5249	22.4011	22.2784	22.1567	22.036	21.9162	21.7975	21.6796	21.5627	21.4466	21.3315
	84	28	27.8649	27.7202	27.5775	27.4363	27.2964	27.1578	27.0204	26.8843	26.7495	26.6158	26.4833	26.3518	26.2215	26.0924	25.9639	25.8368	25.7099	25.5844	25.4605	25.3376	25.2153	25.0941	24.9741	24.855	24.7369	24.6196	24.5032	24.3877	24.2729	24.1591	24.0461	23.9339	23.8226	23.712	23.6022	23.4931	23.3848	23.2772	23.1703	23.0641	22.9586	22.8538	22.7497	22.6463	22.5435	22.4413	22.3399
	85	28	27.8847	27.7606	27.6383	27.517	27.3966	27.2771	27.1584	27.0406	26.9236	26.8075	26.6921	26.5775	26.4638	26.3507	26.2383	26.1268	26.0157	25.9055	25.7963	25.6878	25.5799	25.4727	25.3662	25.2606	25.1559	25.0513	24.9478	24.8449	24.742	24.6404	24.5395	24.4392	24.3395	24.2403	24.1417	24.0437	23.9462	23.8494	23.753	23.6573	23.562	23.4672	23.3731	23.2794	23.1863	23.0936	23.0015
	86	28	27.8994	27.7904	27.683	27.5764	27.4703	27.3649	27.2602	27.156	27.0525	26.9496	26.8473	26.7455	26.6444	26.5438	26.4439	26.3444	26.2457	26.1475	26.0501	25.9529	25.8565	25.7604	25.6647	25.5699	25.4761	25.3818	25.2888	25.1962	25.103	25.0115	24.9206	24.8302	24.7402	24.6506	24.5615	24.4728	24.3845	24.2968	24.2095	24.1226	24.0361	23.95	23.8644	23.7792	23.6944	23.61	23.526
	87	28	27.9099	27.812	27.7163	27.621	27.5261	27.4318	27.3379	27.2444	27.1515	27.0589	26.9669	26.8752	26.784	26.6933	26.6032	26.5131	26.4241	26.3351	26.2469	26.1587	26.0712	25.9834	25.8961	25.8097	25.7242	25.6379	25.5532	25.4686	25.3829	25.2994	25.2163	25.1337	25.0513	24.9692	24.8875	24.8062	24.7252	24.6447	24.5644	24.4847	24.4051	24.3259	24.2471	24.1686	24.0905	24.0126	23.9351
	88	28	27.7679	27.5239	27.2826	27.0449	26.8105	26.5796	26.3518	26.1273	25.9059	25.6876	25.4722	25.2598	25.0501	24.8433	24.639	24.4371	24.2378	24.0411	23.8471	23.6555	23.4662	23.279	23.0946	22.9123	22.7321	22.5545	22.379	22.2053	22.0341	21.8648	21.6972	21.5316	21.368	21.2062	21.0461	20.888	20.7316	20.5771	20.4241	20.2728	20.1232	19.9752	19.8286	19.6837	19.5403	19.3983	19.2578
	89	28	27.8292	27.6485	27.4724	27.2986	27.1267	26.9569	26.7889	26.6228	26.4585	26.2961	26.1353	25.9763	25.819	25.6633	25.5085	25.3555	25.2029	25.0523	24.9041	24.757	24.6109	24.4658	24.3228	24.1812	24.0401	23.9012	23.7639	23.6269	23.4921	23.3583	23.2255	23.0938	22.9632	22.8338	22.7054	22.5783	22.4523	22.3274	22.2034	22.0806	21.9588	21.8381	21.7182	21.5994	21.4816	21.3646	21.2486
	90	28	27.8629	27.7166	27.574	27.4329	27.2932	27.1549	27.0178	26.882	26.7475	26.6142	26.4821	26.3511	26.2213	26.0926	25.9643	25.8376	25.7105	25.5852	25.4617	25.339	25.217	25.0957	24.9758	24.857	24.7388	24.6217	24.5059	24.3904	24.2759	24.1626	24.05	23.9382	23.8271	23.7169	23.6074	23.4988	23.3909	23.2838	23.1774	23.0718	22.9668	22.8626	22.7591	22.6563	22.5541	22.4525	22.3517
	91	28	27.8849	27.7615	27.6412	27.5219	27.4035	27.286	27.1694	27.0537	26.9388	26.8247	26.7114	26.5988	26.4871	26.3761	26.2653	26.1557	26.0455	25.9368	25.8295	25.7229	25.6165	25.5109	25.4061	25.3022	25.199	25.0962	24.9946	24.8932	24.7921	24.6923	24.5931	24.4945	24.3964	24.2989	24.202	24.1057	24.0099	23.9148	23.8201	23.7261	23.6325	23.5395	23.447	23.3551	23.2636	23.1726	23.0822
	92	28	27.9003	27.7927	27.688	27.5839	27.4805	27.3776	27.2754	27.1738	27.0728	26.9723	26.8724	26.773	26.6742	26.5759	26.4777	26.3806	26.2825	26.1858	26.0903	25.9955	25.9006	25.8065	25.7131	25.6203	25.5281	25.436	25.3448	25.2539	25.1631	25.0732	24.9838	24.8949	24.8064	24.7184	24.6308	24.5437	24.4569	24.3706	24.2847	24.1992	24.1141	24.0294	23.9452	23.8614	23.778	23.6949	23.6122
	93	28	27.9095	27.8112	27.7156	27.6205	27.5258	27.4316	27.3379	27.2446	27.1518	27.0594	26.9674	26.8758	26.7846	26.6938	26.6027	26.5133	26.4216	26.3319	26.2432	26.1555	26.0673	25.9805	25.8941	25.8079	25.7222	25.6369	25.5516	25.467	25.3828	25.2986	25.2148	25.1315	25.0485	24.966	24.8838	24.8019	24.7203	24.639	24.558	24.4773	24.3968	24.3168	24.2371	24.1577	24.0786	23.9999	23.9214
	94	28	27.7686	27.5247	27.2829	27.0447	26.8099	26.5786	26.3504	26.1256	25.9039	25.6853	25.4697	25.2571	25.0473	24.8405	24.6362	24.4346	24.2355	24.0391	23.8454	23.6543	23.4654	23.2791	23.0952	22.9135	22.7342	22.5571	22.3822	22.2092	22.0385	21.8696	21.7027	21.5377	21.3747	21.2136	21.0543	20.8967	20.7409	20.5867	20.4343	20.2835	20.1343	19.9867	19.8406	19.6962	19.5532	19.4116	19.2715
	95	28	27.8231	27.6359	27.4533	27.2732	27.0951	26.9191	26.7451	26.5732	26.4031	26.2349	26.0686	25.9041	25.7413	25.5803	25.4202	25.2617	25.1039	24.9483	24.7949	24.6427	24.4917	24.3414	24.1934	24.0471	23.9012	23.7577	23.6161	23.4746	23.3355	23.1975	23.0606	22.9247	22.7901	22.6569	22.5246	22.3937	22.2641	22.1356	22.0081	21.8818	21.7567	21.6327	21.5097	21.3877	21.2668	21.1467	21.0277
	96	28	27.857	27.7042	27.5557	27.4089	27.2635	27.1196	26.977	26.8358	26.6959	26.5574	26.4201	26.284	26.1492	26.0156	25.8823	25.7506	25.6186	25.4885	25.3602	25.2328	25.1061	24.9799	24.8555	24.7322	24.6092	24.4878	24.3678	24.2478	24.1295	24.012	23.8953	23.7793	23.6642	23.5501	23.4366	23.3242	23.2126	23.1018	22.9918	22.8826	22.7743	22.6667	22.5598	22.4537	22.3483	22.2436	22.1396
	97	28	27.8799	27.751	27.6255	27.501	27.3775	27.255	27.1335	27.0129	26.8933	26.7745	26.6567	26.5397	26.4235	26.3082	26.1929	26.0793	25.9644	25.8514	25.7401	25.6297	25.5193	25.4101	25.302	25.1946	25.0876	24.9816	24.8764	24.7716	24.6677	24.5645	24.4618	24.3598	24.2584	24.1578	24.0577	23.9583	23.8595	23.7612	23.6636	23.5665	23.47	23.3741	23.2788	23.184	23.0898	22.9961	22.9029
	98	28	27.895	27.7823	27.6721	27.5626	27.4538	27.3456	27.2383	27.1315	27.0254	26.9199	26.8151	26.7109	26.6073	26.5042	26.4011	26.2999	26.1964	26.0952	25.9952	25.8965	25.7974	25.7002	25.6034	25.5069	25.4114	25.3161	25.221	25.1269	25.0331	24.9397	24.8468	24.7546	24.6628	24.5716	24.4809	24.3907	24.3008	24.2113	24.1223	24.0338	23.9455	23.8578	23.7706	23.6839	23.5976	23.5117	23.4262
	99	28	27.9036	27.7994	27.6982	27.5974	27.4971	27.3973	27.2982	27.1994	27.1013	27.0035	26.9063	26.8095	26.7131	26.6173	26.521	26.427	26.3299	26.2354	26.142	26.05	25.9574	25.867	25.7766	25.6863	25.5968	25.5076	25.4182	25.33	25.242	25.154	25.0664	24.9794	24.8927	24.8065	24.7207	24.6352	24.5501	24.4652	24.3807	24.2964	24.2125	24.129	24.0459	23.9631	23.8807	23.7986	23.7169
	100	28	27.7734	27.5337	27.2955	27.0608	26.8293	26.6012	26.3762	26.1544	25.9357	25.72	25.5072	25.2973	25.0902	24.8859	24.6842	24.4853	24.2886	24.0946	23.9033	23.7146	23.528	23.3441	23.1626	22.983	22.806	22.6309	22.4578	22.2869	22.1179	21.9508	21.7856	21.6224	21.461	21.3014	21.1437	20.9876	20.8332	20.6803	20.5292	20.3797	20.2317	20.0852	19.9402	19.7968	19.6547	19.5141	19.375
	101	28	27.8197	27.628	27.4399	27.2541	27.0706	26.8892	26.7099	26.5328	26.3576	26.1845	26.0133	25.844	25.6766	25.5111	25.3466	25.184	25.0223	24.8628	24.7055	24.5497	24.3951	24.2416	24.0904	23.9409	23.7921	23.6456	23.5007	23.3564	23.2144	23.0735	22.9338	22.7954	22.6583	22.5225	22.3878	22.2545	22.1225	21.9917	21.8619	21.7334	21.606	21.4798	21.3546	21.2305	21.1074	20.9853	20.8643
	102	28	27.8509	27.6912	27.5359	27.3823	27.2302	27.0796	26.9305	26.7829	26.6366	26.4917	26.3482	26.2061	26.0653	25.9257	25.7865	25.6488	25.5111	25.3752	25.2414	25.1084	24.9761	24.8443	24.7145	24.5861	24.4576	24.3312	24.2063	24.0812	23.9582	23.836	23.7146	23.594	23.4744	23.3558	23.2379	23.1212	23.0054	22.8906	22.7765	22.6634	22.5512	22.4398	22.3292	22.2195	22.1105	22.0022	21.8948
	103	28	27.8739	27.7382	27.6063	27.4756	27.346	27.2174	27.0899	26.9634	26.838	26.7134	26.5899	26.4672	26.3455	26.2247	26.1036	25.9849	25.8637	25.7453	25.6288	25.5135	25.398	25.284	25.1713	25.0595	24.948	24.8376	24.728	24.6189	24.511	24.4035	24.2967	24.1906	24.0853	23.9807	23.8768	23.7736	23.6711	23.5692	23.4679	23.3674	23.2673	23.1679	23.0693	22.9712	22.8737	22.7767	22.6804
Crate c	104	28	27.888	27.7684	27.652	27.5363	27.4215	27.3075	27.1944	27.0819	26.9703	26.8593	26.749	26.6393	26.5304	26.4221	26.3134	26.2078	26.0983	25.9923	25.8877	25.7849	25.6814	25.5813	25.4811	25.3812	25.283	25.1846	25.0857	24.9888	24.8922	24.7953	24.6992	24.6042	24.5096	24.4156	24.3225	24.2295	24.137	24.0447	23.9532	23.8619	23.7708	23.6805	23.5907	23.5013	23.4123	23.3241	23.2361
	105	28	27.8959	27.7848	27.6784	27.5727	27.4677	27.3634	27.2598	27.1567	27.0543	26.9523	26.8509	26.75	26.6496	26.5497	26.4491	26.352	26.2495	26.1509	26.0538	25.959	25.8629	25.7709	25.6784	25.5857	25.4945	25.4034	25.311	25.2214	25.1319	25.0414	24.9514	24.8625	24.7741	24.6861	24.599	24.5118	24.4251	24.3384	24.2524	24.1665	24.0806	23.9955	23.911	23.8267	23.7429	23.6597	23.5767
	106	28	27.7806	27.5473	27.3153	27.0864	26.8607	26.6381	26.4186	26.202	25.9884	25.7776	25.5696	25.3643	25.1617	24.9617	24.7642	24.5696	24.3766	24.1865	23.9989	23.8139	23.6309	23.4507	23.2726	23.0964	22.9226	22.7508	22.5805	22.4126	22.2465	22.0821	21.9194	21.7587	21.5998	21.4426	21.2872	21.1333	20.981	20.8302	20.681	20.5333	20.3871	20.2424	20.0992	19.9573	19.8168	19.6777	19.54
	107	28	27.821	27.629	27.4396	27.2524	27.0675	26.8848	26.7041	26.5256	26.3492	26.1747	26.0023	25.8318	25.6632	25.4965	25.3309	25.1673	25.0044	24.8439	24.6857	24.5289	24.3735	24.2195	24.0676	23.9174	23.7681	23.6209	23.4754	23.3306	23.1879	23.0464	22.9062	22.7671	22.6295	22.4931	22.358	22.2242	22.0916	21.9602	21.83	21.7009	21.5731	21.4462	21.3205	21.1959	21.0723	20.9496	20.828
	108	28	27.8473	27.6816	27.5202	27.3604	27.2023	27.0458	26.8908	26.7373	26.5853	26.4348	26.2858	26.1382	25.9921	25.8473	25.7028	25.5596	25.4163	25.2751	25.1363	24.9981	24.8607	24.7235	24.5887	24.4553	24.3216	24.1904	24.0609	23.9309	23.8035	23.6768	23.5509	23.4258	23.3018	23.1788	23.0565	22.9356	22.8157	22.6968	22.5787	22.4617	22.3457	22.2305	22.1162	22.0027	21.8902	21.7783	21.6673
	109	28	27.8685	27.7242	27.5859	27.4488	27.3128	27.178	27.0443	26.9116	26.78	26.6493	26.5197	26.3912	26.2637	26.1372	26.01	25.8852	25.7568	25.6319	25.5095	25.3882	25.2662	25.1457	25.027	24.9091	24.7909	24.6749	24.5595	24.444	24.331	24.2177	24.1048	23.9927	23.8815	23.7712	23.6614	23.5526	23.4446	23.3372	23.2304	23.1244	23.0191	22.9146	22.8108	22.7076	22.6052	22.5033	22.4021
	110	28	27.8853	27.7584	27.6359	27.5143	27.3938	27.2741	27.1555	27.0376	26.9207	26.8045	26.689	26.5743	26.4604	26.3471	26.2335	26.1233	26.0084	25.8973	25.7878	25.6804	25.5719	25.4668	25.3623	25.2578	25.1543	25.0519	24.9484	24.8466	24.7463	24.6449	24.544	24.4442	24.345	24.2464	24.1487	24.0512	23.9544	23.8577	23.7618	23.6662	23.571	23.4765	23.3826	23.2891	23.1962	23.104	23.012
	111	28	27.898	27.7853	27.6736	27.5625	27.4523	27.3428	27.234	27.1259	27.0186	26.9118	26.8057	26.7002	26.5952	26.4909	26.3867	26.2854	26.1804	26.0784	25.9773	25.8788	25.7793	25.6842	25.5884	25.4924	25.3988	25.3047	25.2088	25.1162	25.0239	24.9302	24.8373	24.7458	24.6549	24.5643	24.4749	24.385	24.2956	24.2063	24.1181	24.0295	23.9411	23.8535	23.7666	23.6797	23.5934	23.5081	23.4227
	112	28	27.7823	27.5503	27.3195	27.0919	26.8673	26.6457	26.427	26.2111	25.9981	25.7878	25.5803	25.3753	25.1729	24.973	24.7754	24.5807	24.3874	24.197	24.0089	23.8235	23.6398	23.459	23.2803	23.1033	22.9285	22.7559	22.5846	22.4156	22.2487	22.0831	21.9191	21.7571	21.5969	21.4384	21.2816	21.1262	20.9725	20.8202	20.6695	20.5202	20.3724	20.2261	20.0813	19.9378	19.7957	19.655	19.5156
	113	28	27.8053	27.5954	27.3851	27.1774	26.9722	26.7696	26.5694	26.3716	26.1761	25.983	25.7922	25.6036	25.4172	25.233	25.0509	24.8706	24.6927	24.5166	24.3424	24.1699	23.9996	23.8305	23.6637	23.4988	23.335	23.1736	23.0139	22.8554	22.6992	22.5443	22.391	22.239	22.0887	21.9398	21.7923	21.6463	21.5018	21.3587	21.2168	21.0764	20.9373	20.7995	20.6628	20.5275	20.3934	20.2604	20.1286
	114	28	27.8235	27.6317	27.4372	27.245	27.0548	26.867	26.6812	26.4975	26.316	26.1364	25.9589	25.7834	25.6099	25.4383	25.2689	25.1005	24.935	24.7707	24.608	24.4464	24.2869	24.1281	23.9715	23.8166	23.6624	23.5104	23.3604	23.211	23.0637	22.9178	22.7732	22.6298	22.4877	22.347	22.2074	22.0692	21.9323	21.7969	21.6624	21.5294	21.3975	21.2668	21.137	21.0085	20.881	20.7546	20.6292
	115	28	27.845	27.6763	27.5052	27.3357	27.1679	27.0017	26.8371	26.6742	26.5128	26.353	26.1948	26.0382	25.8831	25.7295	25.5771	25.4263	25.2753	25.1268	24.9798	24.8343	24.6893	24.546	24.4045	24.2639	24.1238	23.9861	23.8492	23.713	23.5792	23.4455	23.3128	23.1811	23.0506	22.9212	22.7928	22.6655	22.5393	22.4141	22.2897	22.1664	22.0442	21.9228	21.8023	21.6829	21.5643	21.4465	21.3298
	116	28	27.8649	27.7187	27.5717	27.4257	27.2808	27.1371	26.9946	26.8531	26.7127	26.5733	26.4351	26.2979	26.1619	26.0269	25.8915	25.7587	25.6227	25.4901	25.3595	25.2307	25.1007	24.9738	24.8485	24.7232	24.5983	24.476	24.3527	24.2307	24.1114	23.9907	23.8706	23.7514	23.6333	23.5161	23.3998	23.2843	23.1696	23.0552	22.9418	22.8289	22.7168	22.6055	22.495	22.3852	22.2761	22.1677	22.0602
	117	28	27.8794	27.7502	27.6237	27.4981	27.3733	27.2493	27.1262	27.0037	26.882	26.761	26.6408	26.5214	26.4028	26.285	26.1652	26.0496	25.9278	25.8105	25.6955	25.5827	25.4676	25.3566	25.247	25.1368	25.0272	24.9199	24.8102	24.7024	24.5975	24.4899	24.3825	24.2763	24.171	24.0663	23.9626	23.8591	23.7562	23.653	23.551	23.4488	23.3473	23.2464	23.1464	23.0465	22.9472	22.8488	22.7506
	118	28	27.749	27.4868	27.2288	26.9753	26.7259	26.4805	26.2391	26.0016	25.7678	25.5379	25.3115	25.0886	24.8692	24.6532	24.441	24.2313	24.0263	23.8235	23.6233	23.4254	23.2314	23.0387	22.849	22.6624	22.4784	22.2962	22.1177	21.9408	21.7657	21.594	21.4245	21.2572	21.0918	20.9285	20.767	20.6075	20.4499	20.2944	20.1405	19.9885	19.8382	19.6897	19.5426	19.3972	19.2534	19.111	18.9703
	119	28	27.8412	27.6747	27.5083	27.3432	27.1799	27.0182	26.8582	26.6998	26.5431	26.3881	26.2348	26.083	25.9329	25.7844	25.6391	25.4946	25.3543	25.2139	25.0741	24.9353	24.7995	24.6647	24.5298	24.3968	24.2672	24.1357	24.0065	23.8797	23.7506	23.6254	23.5017	23.3793	23.2576	23.1369	23.0174	22.8985	22.7804	22.6635	22.5475	22.4325	22.3179	22.2044	22.0917	21.9799	21.8688	21.7586	21.6491
	120	28	27.8901	27.7744	27.6595	27.545	27.4312	27.318	27.2054	27.0935	26.9824	26.872	26.7623	26.6534	26.5453	26.438	26.3326	26.2268	26.125	26.0219	25.919	25.8158	25.715	25.6135	25.5117	25.4116	25.3137	25.2133	25.1157	25.0189	24.9194	24.8238	24.7292	24.6353	24.5415	24.4481	24.3554	24.263	24.1709	24.08	23.9893	23.8993	23.8095	23.7202	23.6314	23.5431	23.4553	23.3678	23.2808
	121	28	27.899	27.791	27.6853	27.5799	27.475	27.3704	27.2663	27.1626	27.0594	26.9567	26.8545	26.7529	26.6519	26.5513	26.4517	26.3518	26.2542	26.1559	26.0583	25.9603	25.8638	25.7664	25.6695	25.5738	25.4787	25.3831	25.2893	25.1954	25.101	25.0085	24.9167	24.8252	24.734	24.6432	24.5528	24.4628	24.3733	24.2845	24.1959	24.1079	24.0203	23.933	23.8462	23.7597	23.6737	23.588	23.5027
	122	28	27.8941	27.7792	27.667	27.5551	27.4436	27.3325	27.2217	27.1113	27.0012	26.8914	26.7821	26.6732	26.5646	26.4564	26.3479	26.2405	26.1325	26.0253	25.9184	25.8122	25.7062	25.6002	25.4959	25.3912	25.2839	25.1814	25.0774	24.9729	24.8734	24.7704	24.6674	24.5644	24.4623	24.3608	24.2593	24.1587	24.0589	23.9593	23.8601	23.7613	23.6635	23.566	23.4689	23.3721	23.2758	23.1802	23.0847
	123	28	27.8853	27.7603	27.6401	27.5203	27.401	27.2822	27.1638	27.0459	26.9284	26.8113	26.6948	26.5789	26.4635	26.3486	26.2337	26.12	26.0065	25.8936	25.7811	25.6692	25.5579	25.4461	25.3362	25.226	25.1129	25.005	24.8968	24.7873	24.6827	24.5756	24.4688	24.3615	24.2551	24.1495	24.0435	23.939	23.8354	23.7322	23.6292	23.527	23.4259	23.3251	23.2246	23.1247	23.0252	22.9262	22.8276
	124	28	27.8888	27.7683	27.6513	27.5348	27.4189	27.3036	27.1889	27.0747	26.9613	26.8484	26.736	26.6243	26.5132	26.4027	26.2932	26.1863	26.0773	25.9706	25.8645	25.7606	25.6567	25.556	25.4546	25.3534	25.2546	25.1547	25.0548	24.9576	24.8593	24.7616	24.6649	24.5693	24.4741	24.3793	24.2854	24.1913	24.0979	24.0048	23.9124	23.8203	23.7283	23.637	23.5464	23.456	23.3662	23.2769	23.1879
	125	28	27.8973	27.7839	27.6683	27.5528	27.4379	27.3236	27.2099	27.0968	26.9844	26.8726	26.7614	26.6508	26.5408	26.4315	26.3243	26.2198	26.1137	26.0097	25.9053	25.8043	25.7034	25.608	25.5101	25.4116	25.3177	25.2213	25.1231	25.0305	24.9354	24.8404	24.7469	24.6549	24.5632	24.472	24.3822	24.2915	24.2014	24.1114	24.0226	23.9334	23.8441	23.7558	23.6682	23.5806	23.4936	23.4075	23.3216
	126	28	27.8814	27.7526	27.6274	27.5028	27.379	27.2559	27.1335	27.0117	26.8907	26.7704	26.6508	26.5319	26.4139	26.2966	26.1783	26.0632	25.9448	25.8291	25.715	25.6028	25.4894	25.3792	25.27	25.1604	25.0516	24.9447	24.8359	24.7289	24.6243	24.5176	24.4113	24.306	24.2017	24.0979	23.9951	23.8924	23.7903	23.6882	23.5872	23.4862	23.3858	23.286	23.1871	23.0883	22.9901	22.8928	22.7959
[truncated: 433 more columns]

## Sheet: CS3
	Crate number
Time (s)		0	300	600	900	1200	1500	1800	2100	2400	2700	3000	3300	3600	3900	4200	4500	4800	5100	5400	5700	6000	6300	6600	6900	7200	7500	7800	8100	8400	8700	9000	9300	9600	9900	10200	10500	10800	11100	11400	11700	12000	12300	12600	12900	13200	13500	13800	14100
	1	28	27.7446	27.478	27.2151	26.9555	26.6983	26.4446	26.1945	25.9459	25.7014	25.4596	25.2205	24.9845	24.7517	24.5231	24.2964	24.0732	23.8529	23.6356	23.4211	23.2093	23.0004	22.7942	22.5906	22.3897	22.1914	21.9956	21.8023	21.6114	21.4229	21.2368	21.0529	20.8713	20.692	20.5146	20.3396	20.1665	19.9953	19.8262	19.6591	19.4939	19.3307	19.1693	19.0097	18.852	18.6961	18.5419	18.3894
	2	28	27.7519	27.4927	27.237	26.9845	26.7343	26.4875	26.2442	26.0024	25.7645	25.5292	25.2965	25.0668	24.8401	24.6174	24.3966	24.179	23.9643	23.7523	23.5431	23.3365	23.1326	22.9313	22.7325	22.5362	22.3424	22.151	21.962	21.7754	21.591	21.4088	21.2289	21.0511	20.8754	20.7017	20.5301	20.3604	20.1926	20.0268	19.8629	19.7007	19.5405	19.382	19.2253	19.0704	18.9172	18.7656	18.6157
	3	28	27.7662	27.5225	27.282	27.0443	26.8085	26.5757	26.346	26.1174	25.8922	25.6694	25.4486	25.2306	25.0152	24.8036	24.5937	24.387	24.1829	23.9814	23.7823	23.5856	23.3913	23.1994	23.0097	22.8224	22.6372	22.4543	22.2736	22.095	21.9184	21.7438	21.5712	21.4006	21.2319	21.0649	20.9	20.7366	20.575	20.4152	20.2571	20.1007	19.946	19.7928	19.6413	19.4914	19.3431	19.1963	19.051
	4	28	27.7681	27.5252	27.2855	27.0485	26.8135	26.5815	26.3526	26.1248	25.9005	25.6786	25.4586	25.2414	25.0269	24.816	24.6069	24.401	24.1978	23.9971	23.7989	23.6031	23.4096	23.2186	23.0298	22.8432	22.6589	22.4769	22.297	22.1191	21.9434	21.7696	21.5978	21.4279	21.26	21.0938	20.9296	20.767	20.6062	20.4471	20.2898	20.1341	19.9802	19.8278	19.6771	19.528	19.3804	19.2344	19.0898
	5	28	27.7566	27.5008	27.2489	27.0002	26.7541	26.5114	26.2724	26.0346	25.8005	25.5698	25.341	25.1154	24.8931	24.6748	24.459	24.2479	24.04	23.8351	23.6329	23.4333	23.2365	23.0422	22.8504	22.6612	22.4744	22.2901	22.1081	21.9284	21.7509	21.5757	21.4025	21.2315	21.0625	20.8954	20.7303	20.5671	20.4055	20.2459	20.0881	19.932	19.7776	19.6249	19.4738	19.3244	19.1765	19.0303	18.8855
	6	28	27.7233	27.4334	27.1483	26.868	26.592	26.3203	26.0533	25.7901	25.5311	25.2769	25.0256	24.7785	24.5354	24.2974	24.0626	23.8333	23.6084	23.387	23.1691	22.9546	22.7433	22.5353	22.3304	22.1286	21.9297	21.7338	21.5408	21.3505	21.1629	20.978	20.7955	20.6156	20.438	20.2627	20.0897	19.9188	19.7499	19.5832	19.4186	19.256	19.0955	18.9367	18.78	18.6251	18.4721	18.3208	18.1711
	7	28	27.7655	27.5191	27.2759	27.0355	26.7973	26.562	26.3297	26.0991	25.8717	25.6467	25.4241	25.2042	24.987	24.7734	24.5612	24.352	24.1453	23.9411	23.7394	23.5401	23.3431	23.1485	22.9562	22.7661	22.5783	22.3928	22.2093	22.0281	21.8488	21.6717	21.4965	21.3233	21.1521	20.9828	20.8154	20.6497	20.4858	20.3237	20.1634	20.0048	19.848	19.6927	19.5391	19.3872	19.2369	19.0882	18.941
	8	28	27.7959	27.5805	27.3674	27.1564	26.9475	26.7407	26.5361	26.3334	26.1329	25.9345	25.7381	25.5437	25.3514	25.162	24.9735	24.7872	24.603	24.4207	24.2403	24.0617	23.885	23.7101	23.537	23.3657	23.1962	23.0283	22.8622	22.6977	22.535	22.3738	22.2142	22.0563	21.8999	21.745	21.5917	21.4397	21.2892	21.1402	20.9926	20.8464	20.7015	20.5581	20.4159	20.2751	20.1357	19.9975	19.8605
	9	28	27.821	27.6316	27.4438	27.2576	27.0733	26.8904	26.7091	26.5299	26.3521	26.1759	26.0016	25.8288	25.6576	25.4886	25.3202	25.1533	24.9879	24.824	24.6616	24.5005	24.3409	24.1827	24.0259	23.8705	23.7163	23.5635	23.412	23.2619	23.113	22.9655	22.8193	22.6744	22.5307	22.3883	22.247	22.107	21.9682	21.8305	21.694	21.5586	21.4243	21.2912	21.1592	21.0283	20.8984	20.7697	20.6419
	10	28	27.8275	27.6435	27.461	27.2802	27.1016	26.9245	26.7489	26.5759	26.4042	26.2344	26.0662	25.8995	25.7345	25.5718	25.4099	25.2502	25.092	24.9353	24.7801	24.6262	24.4737	24.3225	24.1727	24.0243	23.8771	23.7311	23.5865	23.4431	23.3009	23.16	23.0203	22.8818	22.7445	22.6083	22.4733	22.3394	22.2066	22.0748	21.9442	21.8146	21.6861	21.5586	21.4322	21.3067	21.1823	21.0588	20.9363
	11	28	27.8178	27.6235	27.4312	27.2414	27.0548	26.87	26.6872	26.5083	26.3309	26.1558	25.9827	25.8115	25.6421	25.4752	25.3093	25.1454	24.983	24.8222	24.6629	24.5052	24.3489	24.1941	24.0409	23.8891	23.7387	23.5897	23.4422	23.296	23.1513	23.0079	22.8658	22.7251	22.5857	22.4475	22.3106	22.1749	22.0404	21.9071	21.775	21.644	21.5141	21.3853	21.2576	21.131	21.0055	20.8809	20.7574
	12	28	27.7716	27.5268	27.2849	27.0473	26.8152	26.5862	26.3602	26.1424	25.9255	25.715	25.5064	25.3013	25.0995	24.9011	24.7062	24.5179	24.3329	24.1502	23.9699	23.7918	23.6159	23.4422	23.2706	23.101	22.9334	22.7677	22.6039	22.4421	22.2822	22.1241	21.9678	21.8133	21.6605	21.5095	21.36	21.2122	21.0661	20.9213	20.7782	20.6364	20.4962	20.3573	20.2198	20.0836	19.9488	19.8153	19.683
	13	28	27.7837	27.5557	27.3303	27.1072	26.8862	26.6675	26.4514	26.2369	26.025	25.8153	25.6078	25.4026	25.1997	25	24.8013	24.6048	24.4104	24.2182	24.028	23.8399	23.6539	23.4698	23.2877	23.1075	22.9293	22.7529	22.5785	22.4058	22.2351	22.0661	21.8989	21.7335	21.5699	21.4079	21.2477	21.089	20.932	20.7766	20.6228	20.4705	20.3197	20.1705	20.0227	19.8765	19.7316	19.5882	19.4462
	14	28	27.8243	27.6379	27.4529	27.2696	27.0884	26.9086	26.7302	26.5547	26.3804	26.2077	26.0372	25.8682	25.7007	25.5353	25.3703	25.2064	25.0439	24.8827	24.723	24.5646	24.4076	24.252	24.0977	23.9447	23.793	23.6425	23.4933	23.3454	23.1988	23.0535	22.9095	22.7667	22.6251	22.4849	22.3458	22.2079	22.0712	21.9357	21.8012	21.6679	21.5357	21.4047	21.2747	21.1458	21.0179	20.8911	20.7653
	15	28	27.8494	27.6886	27.5287	27.3702	27.2141	27.059	26.9047	26.7542	26.6042	26.4557	26.3092	26.1639	26.0197	25.8772	25.7349	25.5935	25.453	25.3135	25.1751	25.0376	24.9011	24.7656	24.6311	24.4976	24.3649	24.2331	24.1022	23.9723	23.8435	23.7155	23.5886	23.4626	23.3375	23.2135	23.0902	22.9679	22.8466	22.7261	22.6064	22.4876	22.3697	22.2527	22.1366	22.0211	21.9065	21.7927	21.6796
	16	28	27.8602	27.7087	27.5582	27.4094	27.263	27.118	26.9741	26.8335	26.6938	26.5561	26.4191	26.2837	26.1496	26.0171	25.8854	25.7559	25.6275	25.5001	25.3737	25.2482	25.1237	25.0002	24.8776	24.7559	24.6351	24.5152	24.3962	24.278	24.1606	24.0441	23.9285	23.8136	23.6996	23.5864	23.4738	23.3621	23.2511	23.1409	23.0313	22.9226	22.8145	22.7072	22.6007	22.4947	22.3894	22.2848	22.1807
	17	28	27.8566	27.7037	27.5526	27.4027	27.2536	27.1059	26.9595	26.8127	26.668	26.5232	26.3801	26.238	26.0968	25.9571	25.8171	25.6773	25.5384	25.4008	25.2642	25.1289	24.9946	24.8615	24.7295	24.5986	24.4689	24.3403	24.2128	24.0862	23.9607	23.8362	23.7127	23.5903	23.4689	23.3483	23.2289	23.1104	22.9927	22.8761	22.7604	22.6454	22.5312	22.4179	22.3053	22.1935	22.0826	21.9725	21.8632
	18	28	27.8057	27.6023	27.4022	27.2045	27.0085	26.815	26.6235	26.4326	26.245	26.0573	25.8734	25.6912	25.5104	25.3324	25.1542	24.9752	24.7977	24.6221	24.4484	24.2765	24.1066	23.9385	23.7722	23.6079	23.4454	23.2846	23.1256	22.9683	22.8127	22.6588	22.5066	22.3561	22.2074	22.0601	21.9147	21.7707	21.6283	21.4873	21.3478	21.2096	21.0727	20.9371	20.8028	20.6698	20.538	20.4075	20.2783
	19	28	27.8038	27.596	27.3902	27.1863	26.9845	26.7847	26.5867	26.3909	26.1971	26.0051	25.8153	25.6275	25.4415	25.2582	25.0756	24.8946	24.7153	24.5377	24.3618	24.1876	24.015	23.8441	23.6748	23.5071	23.341	23.1763	23.0133	22.8518	22.6919	22.5335	22.3767	22.2213	22.0675	21.9152	21.7643	21.6149	21.4669	21.3203	21.175	21.0311	20.8885	20.7473	20.6073	20.4685	20.3311	20.1948	20.0598
	20	28	27.8404	27.6691	27.4991	27.3305	27.164	26.9987	26.8345	26.6735	26.5133	26.3546	26.1981	26.0428	25.8888	25.7364	25.5844	25.4334	25.2835	25.1349	24.9873	24.8409	24.6957	24.5515	24.4085	24.2666	24.1258	23.986	23.8474	23.7098	23.5734	23.438	23.3038	23.1707	23.0386	22.9076	22.7776	22.6487	22.5208	22.3939	22.2679	22.1429	22.019	21.896	21.7739	21.6527	21.5325	21.4131	21.2947
	21	28	27.8624	27.7138	27.5658	27.419	27.2746	27.1311	26.988	26.8494	26.7108	26.5738	26.4389	26.3051	26.1722	26.0405	25.9091	25.7784	25.6484	25.5193	25.391	25.2636	25.137	25.0112	24.8863	24.7622	24.6389	24.5165	24.3948	24.274	24.1542	24.0351	23.9169	23.7995	23.683	23.5672	23.4522	23.338	23.2244	23.1118	22.9998	22.8885	22.7781	22.6684	22.5594	22.4511	22.3436	22.2367	22.1306
	22	28	27.8759	27.7415	27.6078	27.4751	27.3441	27.2139	27.0843	26.9578	26.8315	26.7066	26.5831	26.4605	26.3388	26.2182	26.0981	25.9797	25.8626	25.7463	25.6309	25.5164	25.4026	25.2897	25.1775	25.0662	24.9557	24.846	24.7371	24.6289	24.5214	24.4147	24.3087	24.2032	24.0986	23.9944	23.8908	23.7878	23.6851	23.5834	23.4821	23.3813	23.2815	23.1819	23.083	22.9847	22.8872	22.7901	22.6935
	23	28	27.8742	27.7399	27.6073	27.4757	27.3438	27.2134	27.0845	26.9546	26.8264	26.699	26.5715	26.4451	26.3199	26.1959	26.072	25.9496	25.8286	25.7087	25.5899	25.4723	25.3558	25.2404	25.126	25.0127	24.9005	24.7895	24.6794	24.5701	24.4615	24.3538	24.2469	24.1407	24.0353	23.9304	23.8266	23.7233	23.6206	23.5188	23.4177	23.3172	23.2173	23.118	23.0193	22.9212	22.8239	22.7272	22.6311
	24	28	27.8316	27.6568	27.484	27.3127	27.1424	26.9743	26.8079	26.641	26.4774	26.3137	26.1521	25.9919	25.8333	25.6769	25.5197	25.3607	25.2023	25.0452	24.8895	24.735	24.5821	24.4308	24.2809	24.1326	23.9858	23.8404	23.6964	23.5538	23.4126	23.2727	23.1342	22.9972	22.8613	22.727	22.5941	22.4626	22.3332	22.2041	22.0767	21.9506	21.825	21.7011	21.5783	21.4562	21.3351	21.2153	21.0964
	25	28	27.8202	27.629	27.4395	27.2516	27.0658	26.8817	26.699	26.5186	26.3398	26.1624	25.9874	25.8139	25.642	25.4725	25.3035	25.1356	24.969	24.8038	24.64	24.4776	24.3165	24.1569	23.9986	23.8416	23.686	23.5316	23.3784	23.2266	23.0762	22.9272	22.7795	22.6331	22.488	22.3443	22.2018	22.0606	21.9209	21.7822	21.6446	21.5083	21.3731	21.2392	21.1063	20.9745	20.8438	20.7141	20.5856
	26	28	27.854	27.6969	27.5413	27.3868	27.2339	27.0821	26.9315	26.7825	26.6352	26.4884	26.3433	26.1995	26.0567	25.9156	25.775	25.6356	25.4973	25.3601	25.2239	25.0887	24.9545	24.8213	24.6891	24.5579	24.4276	24.2981	24.1696	24.0421	23.9156	23.7901	23.6656	23.5421	23.4195	23.298	23.1774	23.0577	22.9387	22.8208	22.7036	22.5872	22.4718	22.3572	22.2432	22.1303	22.0182	21.9067	21.7961
	27	28	27.8712	27.7317	27.5935	27.4563	27.3203	27.1855	27.0515	26.9191	26.7886	26.6581	26.5291	26.4011	26.2741	26.1483	26.023	25.8993	25.7767	25.655	25.5343	25.4144	25.2955	25.1775	25.0604	24.9442	24.8289	24.7146	24.6011	24.4885	24.3768	24.266	24.1561	24.0471	23.939	23.8314	23.7249	23.6188	23.5127	23.4082	23.3041	23.2006	23.0981	22.996	22.8945	22.794	22.6945	22.5953	22.4968
	28	28	27.8817	27.7527	27.6243	27.4968	27.3708	27.2455	27.1207	26.9995	26.8792	26.7593	26.6413	26.5242	26.408	26.2926	26.1779	26.0645	25.9519	25.8401	25.7291	25.619	25.5098	25.4014	25.294	25.1874	25.0818	24.9772	24.8733	24.7702	24.6679	24.5663	24.4655	24.3653	24.266	24.1667	24.0685	23.9704	23.872	23.7753	23.6787	23.5825	23.4876	23.3926	23.2981	23.2046	23.112	23.0196	22.9278
Crate b	29	28	27.8873	27.7653	27.6437	27.5229	27.4035	27.2847	27.1663	27.0515	26.9372	26.8235	26.7118	26.6008	26.4907	26.3815	26.2723	26.1627	26.0531	25.9441	25.8358	25.7283	25.6216	25.5157	25.4106	25.3064	25.203	25.1004	24.9987	24.8976	24.7971	24.6974	24.5982	24.4997	24.4019	24.3042	24.2073	24.1108	24.0145	23.9192	23.8242	23.7296	23.6359	23.5425	23.4496	23.3572	23.2656	23.1743	23.0836
	30	28	27.8616	27.7173	27.5741	27.4319	27.2907	27.1508	27.0119	26.8738	26.7378	26.6017	26.4674	26.3341	26.202	26.0714	25.9396	25.8048	25.6691	25.5337	25.399	25.2648	25.1314	24.999	24.8676	24.7372	24.6077	24.4791	24.3514	24.2248	24.0992	23.9746	23.851	23.7286	23.6068	23.4868	23.3675	23.2494	23.1337	23.0176	22.903	22.7895	22.6763	22.5648	22.454	22.3436	22.2339	22.1253	22.0176
	31	28	27.8227	27.6335	27.4458	27.2595	27.0753	26.8927	26.7115	26.5329	26.3566	26.1808	26.0078	25.8363	25.6664	25.4986	25.3316	25.1656	25.0007	24.8373	24.6752	24.5145	24.3551	24.1971	24.0405	23.8852	23.7312	23.5785	23.4271	23.277	23.1283	22.981	22.8349	22.6901	22.5467	22.4044	22.2633	22.1232	21.9842	21.8466	21.7099	21.5744	21.4403	21.3071	21.1749	21.044	20.9144	20.7855	20.6579
	32	28	27.849	27.6854	27.523	27.3618	27.2024	27.0439	26.8863	26.7333	26.5818	26.4306	26.2823	26.1352	25.9894	25.8451	25.7019	25.56	25.4188	25.2787	25.1398	25.0018	24.865	24.7292	24.5945	24.461	24.3286	24.1974	24.0673	23.9383	23.8103	23.6835	23.5576	23.4325	23.3086	23.1847	23.0619	22.9392	22.8166	22.6959	22.5754	22.4555	22.3374	22.2194	22.1022	21.9862	21.8714	21.7572	21.6438
	33	28	27.8701	27.7279	27.5867	27.4467	27.3076	27.1688	27.0306	26.8984	26.767	26.6355	26.507	26.3792	26.2525	26.1268	26.0018	25.8779	25.7545	25.6319	25.5101	25.3891	25.269	25.1498	25.0314	24.9139	24.7973	24.6817	24.567	24.4533	24.3404	24.2285	24.1173	24.0068	23.8974	23.7872	23.6783	23.5689	23.4591	23.3511	23.2432	23.1355	23.0297	22.9235	22.818	22.7134	22.6101	22.5074	22.4051
	34	28	27.8829	27.7543	27.6264	27.4994	27.3731	27.2467	27.1209	27.0001	26.8801	26.7598	26.6418	26.5243	26.4077	26.2919	26.1766	26.0624	25.9487	25.8357	25.7234	25.6117	25.5008	25.3907	25.2813	25.1727	25.0649	24.9582	24.8522	24.7471	24.6427	24.5391	24.4361	24.3338	24.2325	24.1301	24.0293	23.9276	23.8257	23.7254	23.6252	23.5252	23.4268	23.328	23.2303	23.133	23.0369	22.9415	22.8463
	35	28	27.8844	27.7572	27.6299	27.5035	27.3788	27.2541	27.1298	27.0114	26.8918	26.7741	26.6587	26.5439	26.4301	26.3172	26.2052	26.0946	25.9843	25.8747	25.7658	25.6577	25.5504	25.4439	25.3382	25.2333	25.1296	25.027	24.9253	24.8243	24.7239	24.6242	24.5251	24.4263	24.3287	24.2298	24.132	24.0339	23.9359	23.8391	23.7425	23.6461	23.551	23.4557	23.3615	23.2674	23.1742	23.0819	22.9896
	36	28	27.8724	27.7348	27.5984	27.4626	27.3284	27.1943	27.0611	26.9308	26.799	26.6702	26.5431	26.4168	26.2915	26.1673	26.043	25.919	25.7957	25.6732	25.5515	25.4307	25.3108	25.1916	25.0733	24.9557	24.8389	24.7229	24.6076	24.4931	24.3792	24.2661	24.1537	24.0418	23.9304	23.8201	23.7098	23.6006	23.4923	23.3842	23.277	23.1705	23.0646	22.9594	22.8549	22.7505	22.6469	22.5441	22.4417
	37	28	27.8315	27.6519	27.4742	27.2972	27.1219	26.948	26.7753	26.6035	26.4347	26.2654	26.0983	25.9326	25.7681	25.6056	25.4441	25.2846	25.1264	24.9695	24.8139	24.6595	24.5064	24.3546	24.204	24.0546	23.9065	23.7595	23.6138	23.4692	23.3259	23.1837	23.0427	22.9028	22.7641	22.6261	22.4893	22.353	22.217	22.0831	21.9495	21.817	21.6861	21.5559	21.4267	21.2987	21.1719	21.0457	20.9206
	38	28	27.8407	27.6651	27.4913	27.3183	27.1479	26.9779	26.8088	26.647	26.4892	26.3283	26.1716	26.016	25.8621	25.7096	25.559	25.4112	25.2646	25.1193	24.9754	24.8327	24.6913	24.5512	24.4124	24.275	24.139	24.0046	23.8718	23.7402	23.6099	23.4811	23.3532	23.2259	23.1009	22.9755	22.8512	22.7268	22.6009	22.4783	22.356	22.2338	22.1146	21.9949	21.8753	21.7579	21.643	21.5286	21.415
	39	28	27.8484	27.679	27.5083	27.3403	27.174	27.0077	26.8418	26.6903	26.5401	26.3886	26.2413	26.0949	25.9504	25.8074	25.6668	25.5294	25.3926	25.2566	25.1219	24.9883	24.8559	24.7248	24.5951	24.4668	24.3401	24.2155	24.093	23.9719	23.8521	23.7339	23.6164	23.5005	23.3865	23.2684	23.1546	23.038	22.9208	22.8067	22.6918	22.576	22.4652	22.3511	22.2391	22.1276	22.0187	21.9125	21.8055
	40	28	27.8552	27.6957	27.529	27.3662	27.2076	27.0495	26.8889	26.7487	26.6016	26.4616	26.3243	26.1877	26.0526	25.9188	25.7866	25.6562	25.5256	25.3956	25.2665	25.1381	25.0107	24.8845	24.7593	24.6357	24.5141	24.3956	24.2792	24.164	24.0497	23.9365	23.8239	23.7111	23.6018	23.4859	23.374	23.2581	23.1423	23.0295	22.9151	22.8008	22.6902	22.5772	22.4679	22.3573	22.2478	22.1409	22.0341
	41	28	27.8585	27.7023	27.5455	27.3905	27.2419	27.0908	26.9401	26.802	26.6489	26.513	26.3795	26.2475	26.1164	25.9874	25.8605	25.736	25.6113	25.4875	25.3646	25.2425	25.1213	25.0012	24.8819	24.764	24.648	24.5342	24.4205	24.3071	24.1937	24.0806	23.968	23.855	23.7444	23.6313	23.5182	23.4059	23.2948	23.1842	23.074	22.9645	22.8553	22.7466	22.6401	22.5321	22.4237	22.317	22.2104
	42	28	27.8556	27.6925	27.5329	27.3744	27.2187	27.0609	26.9066	26.7571	26.5964	26.4518	26.3089	26.1684	26.0294	25.8921	25.758	25.6298	25.5022	25.3756	25.2502	25.1258	25.0025	24.8804	24.7594	24.6396	24.5211	24.4037	24.2865	24.17	24.0539	23.9385	23.8237	23.7094	23.5956	23.4813	23.366	23.2517	23.1377	23.024	22.9116	22.7993	22.6879	22.5764	22.466	22.3546	22.2444	22.1354	22.0253
Crate a	43	28	27.7148	27.4192	27.1298	26.8461	26.5679	26.2952	26.0276	25.7651	25.5074	25.2542	25.0058	24.7615	24.5214	24.2863	24.0539	23.8252	23.6	23.3783	23.1598	22.9446	22.7326	22.5235	22.3175	22.1143	21.9139	21.7163	21.5213	21.3289	21.1391	20.9518	20.7669	20.5844	20.4042	20.2263	20.0507	19.8771	19.7055	19.5362	19.3688	19.2033	19.0399	18.8783	18.7185	18.5607	18.4047	18.2503	18.0978
	44	28	27.7599	27.5088	27.2615	27.0181	26.779	26.5434	26.3112	26.0837	25.859	25.6379	25.4204	25.2058	24.9942	24.7866	24.581	24.3783	24.1785	23.9813	23.7866	23.5944	23.4046	23.2172	23.0321	22.8492	22.6685	22.49	22.3135	22.1392	21.9669	21.7966	21.6283	21.4618	21.2973	21.1346	20.9736	20.8143	20.6566	20.5007	20.3464	20.1936	20.0426	19.893	19.745	19.5985	19.4536	19.3101	19.1679
	45	28	27.798	27.5862	27.3769	27.1703	26.9662	26.7645	26.5654	26.3686	26.1741	25.9821	25.7921	25.6043	25.4188	25.2364	25.0553	24.877	24.7011	24.5271	24.3551	24.1849	24.0167	23.8502	23.6856	23.5226	23.3614	23.2019	23.044	22.8877	22.7329	22.5798	22.4281	22.278	22.1293	21.982	21.8361	21.6915	21.5481	21.4062	21.2655	21.1261	20.988	20.8511	20.7155	20.5811	20.4479	20.3158	20.1848
	46	28	27.8157	27.6201	27.4269	27.2358	27.0464	26.8591	26.674	26.4901	26.3083	26.1287	25.9506	25.7744	25.6002	25.4285	25.2581	25.0903	24.9246	24.7607	24.5984	24.4378	24.2789	24.1215	23.9657	23.8114	23.6586	23.5073	23.3575	23.2091	23.062	22.9164	22.772	22.629	22.4873	22.3467	22.2075	22.0694	21.9324	21.7966	21.662	21.5285	21.3961	21.2649	21.1346	21.0056	20.8775	20.7505	20.6244
	47	28	27.8277	27.6434	27.4611	27.2809	27.1024	26.9257	26.7509	26.5779	26.4058	26.2367	26.069	25.903	25.7388	25.577	25.4168	25.26	25.1054	24.9522	24.8005	24.6502	24.5012	24.3536	24.2073	24.0624	23.9187	23.7764	23.6352	23.4953	23.3567	23.2192	23.0829	22.9479	22.8141	22.6812	22.5495	22.4188	22.289	22.1603	22.0326	21.9057	21.78	21.655	21.5309	21.4079	21.2858	21.1646	21.0441
	48	28	27.7566	27.504	27.2562	27.0133	26.7752	26.5416	26.3123	26.0875	25.867	25.6504	25.4371	25.2276	25.0216	24.8199	24.6207	24.4263	24.2353	24.0473	23.8622	23.6799	23.5002	23.3232	23.1487	22.9766	22.8068	22.6394	22.4742	22.3111	22.1501	21.991	21.8338	21.6786	21.5251	21.3734	21.2232	21.0746	20.9275	20.782	20.638	20.4956	20.3546	20.215	20.0768	19.94	19.8045	19.6703	19.5372
	49	28	27.7723	27.5332	27.2975	27.0648	26.8348	26.6077	26.3839	26.1623	25.9438	25.7281	25.5148	25.3042	25.0963	24.8921	24.6895	24.49	24.2931	24.0986	23.9065	23.7167	23.5291	23.3438	23.1607	22.9796	22.8008	22.624	22.4492	22.2764	22.1055	21.9365	21.7693	21.604	21.4405	21.2786	21.1185	20.9599	20.8029	20.6477	20.494	20.3419	20.1914	20.0423	19.8947	19.7488	19.6042	19.4611	19.3193
	50	28	27.7968	27.5825	27.3709	27.162	26.956	26.7524	26.5513	26.3534	26.1576	25.9643	25.7737	25.5853	25.3991	25.2157	25.0334	24.8532	24.6751	24.4989	24.3245	24.152	23.9813	23.8123	23.6451	23.4797	23.3158	23.1536	22.9929	22.8339	22.6765	22.5206	22.3663	22.2135	22.0622	21.9123	21.7638	21.6168	21.471	21.3267	21.1836	21.0419	20.9015	20.7623	20.6244	20.4877	20.3523	20.218	20.0849
	51	28	27.8305	27.6503	27.4716	27.2947	27.1203	26.9474	26.7759	26.6079	26.4409	26.2757	26.1129	25.9515	25.7915	25.6336	25.4762	25.3199	25.165	25.0115	24.8592	24.7082	24.5585	24.41	24.2627	24.1167	23.9717	23.8279	23.6852	23.5437	23.4033	23.2641	23.1261	22.9892	22.8533	22.7187	22.585	22.4524	22.3209	22.1904	22.0609	21.9324	21.8049	21.6784	21.5528	21.4282	21.3045	21.1818	21.0599
	52	28	27.8625	27.7148	27.568	27.4226	27.2794	27.1371	26.9955	26.8575	26.7196	26.5832	26.4488	26.3154	26.1829	26.052	25.9214	25.7915	25.6626	25.5346	25.4074	25.2811	25.1555	25.0308	24.9069	24.7838	24.6614	24.5397	24.4188	24.2986	24.1793	24.0607	23.9429	23.8258	23.7095	23.594	23.4791	23.3649	23.2513	23.1386	23.0264	22.9148	22.8041	22.6938	22.5843	22.4755	22.3673	22.2597	22.1526
	53	28	27.8882	27.7693	27.6515	27.5345	27.4189	27.3037	27.189	27.0761	26.9633	26.8518	26.7413	26.6314	26.5222	26.4139	26.306	26.1995	26.0936	25.9882	25.8834	25.7792	25.6755	25.5723	25.4697	25.3676	25.2661	25.1651	25.0646	24.9646	24.8651	24.7662	24.6679	24.5701	24.4729	24.3762	24.2801	24.1845	24.0894	23.9948	23.9007	23.807	23.7138	23.621	23.5286	23.4366	23.3451	23.254	23.1633
	54	28	27.8677	27.727	27.5875	27.4501	27.3163	27.1835	27.0516	26.9264	26.8003	26.6787	26.5573	26.4376	26.3195	26.2024	26.0882	25.979	25.8712	25.7641	25.658	25.5526	25.448	25.3441	25.2409	25.1384	25.0364	24.935	24.8342	24.734	24.6344	24.5353	24.4367	24.3388	24.2411	24.1442	24.0474	23.9511	23.8555	23.7601	23.6653	23.5709	23.4771	23.3835	23.2907	23.1981	23.1059	23.0142	22.9227
	55	28	27.765	27.5182	27.2755	27.0364	26.8003	26.5678	26.3391	26.1127	25.89	25.6704	25.4536	25.2398	25.0291	24.8222	24.6172	24.4154	24.2165	24.0201	23.8263	23.635	23.446	23.2594	23.0751	22.893	22.7131	22.5354	22.3598	22.1862	22.0146	21.845	21.6773	21.5115	21.3475	21.1853	21.0249	20.8661	20.7088	20.5534	20.3996	20.2473	20.0967	19.9476	19.7999	19.654	19.5094	19.3663	19.2246
	56	28	27.8203	27.6296	27.4409	27.2543	27.0704	26.8884	26.7082	26.5315	26.356	26.1829	26.0119	25.8428	25.6754	25.5103	25.346	25.1835	25.0227	24.8634	24.7057	24.5493	24.3944	24.241	24.0889	23.9382	23.7889	23.6408	23.494	23.3485	23.2044	23.0615	22.9199	22.7795	22.6403	22.5023	22.3655	22.2298	22.0952	21.9618	21.8294	21.6981	21.568	21.4389	21.3108	21.1838	21.0578	20.9327	20.8087
	57	28	27.8514	27.6923	27.5342	27.3778	27.2241	27.0715	26.9198	26.7725	26.6255	26.4804	26.3373	26.1955	26.0549	25.9156	25.7769	25.6392	25.5027	25.3671	25.2326	25.099	24.9664	24.8348	24.7041	24.5743	24.4454	24.3173	24.1902	24.0639	23.9386	23.8142	23.6906	23.5679	23.4461	23.3252	23.2049	23.0855	22.967	22.8492	22.7322	22.616	22.5007	22.3861	22.2724	22.1593	22.047	21.9354	21.8244
	58	28	27.8771	27.7437	27.6108	27.4792	27.3509	27.223	27.0953	26.9737	26.8512	26.7309	26.6126	26.4951	26.3785	26.2628	26.1479	26.0342	25.9209	25.8081	25.6958	25.584	25.4726	25.3618	25.2515	25.1416	25.0322	24.9232	24.8147	24.7068	24.5995	24.4927	24.3866	24.2809	24.1757	24.0712	23.967	23.8633	23.7601	23.6574	23.5552	23.4535	23.3525	23.2518	23.1519	23.0523	22.9534	22.8548	22.7566
	59	28	27.8955	27.7844	27.674	27.5644	27.4563	27.3484	27.2405	27.1353	27.0298	26.925	26.8221	26.7195	26.6173	26.516	26.4147	26.3135	26.2125	26.1119	26.0116	25.9117	25.8122	25.7131	25.6143	25.516	25.418	25.3203	25.223	25.1262	25.0298	24.9339	24.8385	24.7435	24.6489	24.5548	24.4611	24.3678	24.2748	24.1824	24.0904	23.9986	23.9075	23.8166	23.7262	23.6362	23.5466	23.4574	23.3685
	60	28	27.8844	27.7598	27.637	27.5156	27.3946	27.2749	27.1563	27.0382	26.9208	26.8055	26.6898	26.5753	26.4619	26.3495	26.2384	26.1311	26.0252	25.9203	25.8161	25.7129	25.6104	25.5087	25.4077	25.3076	25.2083	25.1098	25.0119	24.9147	24.818	24.722	24.6264	24.5315	24.4374	24.3431	24.25	24.1571	24.064	23.9723	23.8808	23.7894	23.6989	23.6082	23.518	23.4286	23.3397	23.2513	23.1633
	61	28	27.7657	27.5195	27.2776	27.0397	26.805	26.5742	26.3473	26.1228	25.9022	25.6848	25.4702	25.2589	25.0506	24.8462	24.6438	24.4448	24.2486	24.0549	23.8638	23.6752	23.4889	23.3049	23.1231	22.9436	22.7662	22.591	22.4178	22.2466	22.0773	21.91	21.7445	21.5808	21.419	21.2588	21.1005	20.9437	20.7884	20.6349	20.4829	20.3325	20.1837	20.0363	19.8904	19.7461	19.6031	19.4616	19.3215
	62	28	27.8355	27.6596	27.4854	27.3131	27.1434	26.9753	26.8087	26.6455	26.4835	26.3234	26.1654	26.0089	25.854	25.701	25.5487	25.398	25.2487	25.1007	24.954	24.8087	24.6645	24.5217	24.38	24.2395	24.1002	23.962	23.8249	23.6889	23.5541	23.4204	23.2878	23.1563	23.0259	22.8965	22.7681	22.6407	22.5142	22.3889	22.2644	22.1408	22.0183	21.8966	21.7758	21.656	21.5371	21.419	21.3017
	63	28	27.8709	27.7312	27.5923	27.4546	27.3196	27.1853	27.0516	26.9224	26.7932	26.6657	26.5401	26.4156	26.2921	26.1696	26.0475	25.9264	25.8062	25.6868	25.5682	25.4503	25.3332	25.2168	25.1012	24.9863	24.8721	24.7586	24.6458	24.5337	24.4223	24.3116	24.2017	24.0924	23.9838	23.8759	23.7685	23.6618	23.5556	23.4502	23.3453	23.2409	23.1374	23.0342	22.9317	22.8299	22.7287	22.6279	22.5277
	64	28	27.8927	27.7761	27.6599	27.5449	27.4321	27.3199	27.208	27.1005	26.9927	26.8865	26.7816	26.6776	26.5744	26.4721	26.3702	26.2695	26.1694	26.0699	25.9709	25.8724	25.7744	25.6769	25.58	25.4835	25.3876	25.2921	25.1972	25.1027	25.0088	24.9153	24.8224	24.7298	24.6377	24.546	24.4546	24.3636	24.2729	24.1828	24.093	24.0035	23.9147	23.826	23.7379	23.6501	23.5629	23.4759	23.3893
	65	28	27.9042	27.8007	27.6985	27.5973	27.4973	27.3979	27.2994	27.2022	27.1062	27.0098	26.9143	26.8193	26.7248	26.631	26.537	26.4437	26.3511	26.2592	26.1679	26.0773	25.9871	25.8975	25.8083	25.7196	25.6314	25.5437	25.4565	25.3697	25.2832	25.1972	25.1115	25.0262	24.9414	24.8567	24.7724	24.6883	24.6042	24.5208	24.4375	24.3545	24.2721	24.1897	24.1077	24.0262	23.9451	23.8641	23.7835
	66	28	27.896	27.7876	27.6805	27.5743	27.468	27.3628	27.2586	27.1529	27.0503	26.9445	26.8415	26.7385	26.6355	26.5334	26.4299	26.3231	26.2167	26.1112	26.0065	25.9028	25.7999	25.6978	25.5965	25.4961	25.3966	25.298	25.2002	25.103	25.0064	24.9105	24.8151	24.7204	24.6265	24.5324	24.4396	24.3468	24.254	24.1623	24.0711	23.9801	23.8898	23.7996	23.71	23.6212	23.5329	23.4451	23.3577
	67	28	27.7677	27.5233	27.2833	27.0473	26.8148	26.5863	26.3616	26.1397	25.9216	25.7067	25.4949	25.2862	25.0806	24.8786	24.6786	24.4817	24.2874	24.0956	23.9062	23.7193	23.5346	23.3522	23.172	22.9939	22.818	22.644	22.4721	22.3021	22.134	21.9678	21.8034	21.6408	21.48	21.3208	21.1633	21.0074	20.8529	20.7002	20.5489	20.3991	20.251	20.1042	19.9588	19.815	19.6726	19.5315	19.3918
	68	28	27.8378	27.6635	27.4907	27.3197	27.151	26.9839	26.8182	26.6567	26.497	26.3384	26.1825	26.0282	25.8754	25.7246	25.5746	25.4259	25.2784	25.1321	24.9871	24.8434	24.7009	24.5596	24.4195	24.2807	24.143	24.0065	23.8712	23.737	23.604	23.472	23.3412	23.2112	23.0825	22.9544	22.8274	22.7011	22.5754	22.4511	22.3274	22.2045	22.083	21.9621	21.842	21.723	21.605	21.4877	21.3713
	69	28	27.8759	27.7405	27.6056	27.4717	27.34	27.2087	27.078	26.9526	26.8284	26.7041	26.5827	26.4621	26.3425	26.2241	26.1064	25.9896	25.8733	25.7578	25.643	25.5289	25.4156	25.3031	25.1912	25.0802	24.9698	24.8602	24.7515	24.6434	24.5361	24.4296	24.3237	24.2183	24.1138	24.0094	23.9057	23.8021	23.6985	23.5963	23.4941	23.3923	23.2918	23.1913	23.0914	22.9923	22.8939	22.7959	22.6984
	70	28	27.8948	27.7781	27.6616	27.546	27.4323	27.3189	27.2057	27.0983	26.9916	26.8848	26.7807	26.6773	26.5748	26.4731	26.3724	26.2732	26.1746	26.0766	25.9794	25.8828	25.7869	25.6918	25.5975	25.504	25.4114	25.3201	25.23	25.1406	25.0519	24.9639	24.8764	24.7892	24.7026	24.6153	24.5285	24.4414	24.3536	24.2675	24.1809	24.0942	24.0092	23.9234	23.8379	23.7531	23.6689	23.5847	23.501
	71	28	27.9023	27.7935	27.6847	27.5767	27.4707	27.3649	27.2591	27.1595	27.0598	26.9608	26.8641	26.7681	26.673	26.5785	26.4852	26.3942	26.3039	26.2144	26.1256	26.0376	25.9503	25.8638	25.7781	25.6931	25.6092	25.5266	25.445	25.3639	25.2835	25.2036	25.1241	25.0447	24.9658	24.8861	24.8066	24.7269	24.6464	24.5673	24.4877	24.4079	24.3297	24.2506	24.1717	24.0934	24.0155	23.9375	23.8599
	72	28	27.9047	27.8027	27.7008	27.5996	27.4997	27.4001	27.3006	27.2049	27.1096	27.0144	26.9209	26.8279	26.7354	26.6437	26.552	26.4605	26.3689	26.2775	26.1865	26.0956	26.0051	25.9152	25.8256	25.7366	25.648	25.5599	25.4722	25.3848	25.2978	25.2111	25.1248	25.0388	24.9531	24.8677	24.7827	24.698	24.6139	24.5299	24.4463	24.3631	24.2803	24.1978	24.1157	24.0336	23.952	23.8709	23.7899
	73	28	27.7673	27.5219	27.2811	27.0442	26.8112	26.5823	26.3571	26.1349	25.9168	25.7015	25.4898	25.2812	25.0756	24.8738	24.674	24.4776	24.2838	24.0925	23.9036	23.7171	23.5329	23.3509	23.171	22.9933	22.8176	22.6439	22.4722	22.3024	22.1344	21.9684	21.8042	21.6417	21.481	21.3219	21.1646	21.0087	20.8542	20.7015	20.5503	20.4005	20.2524	20.1056	19.9602	19.8164	19.6741	19.5329	19.3931
	74	28	27.8312	27.6486	27.4688	27.2909	27.115	26.9409	26.7689	26.6005	26.435	26.2697	26.1074	25.9468	25.7879	25.6313	25.4759	25.322	25.1696	25.0185	24.8688	24.7205	24.5735	24.4279	24.2835	24.1404	23.9984	23.8576	23.7181	23.5798	23.4428	23.3069	23.1722	23.0385	22.9061	22.7747	22.6444	22.5152	22.3865	22.2593	22.1329	22.0075	21.8833	21.76	21.6374	21.5162	21.396	21.2763	21.1577
	75	28	27.868	27.7215	27.5763	27.4328	27.2912	27.1491	27.0083	26.8765	26.744	26.6125	26.4845	26.357	26.2307	26.1056	25.9803	25.8542	25.7286	25.6038	25.4797	25.3564	25.2339	25.1121	24.9911	24.8708	24.7512	24.6324	24.5146	24.3976	24.2815	24.1662	24.0516	23.9376	23.8246	23.712	23.6003	23.4889	23.3778	23.2678	23.1581	23.0492	22.9413	22.8339	22.7269	22.6208	22.5158	22.4108	22.3066
	76	28	27.8866	27.7598	27.633	27.5078	27.3841	27.2603	27.137	27.0211	26.9044	26.7888	26.676	26.5637	26.4525	26.3423	26.2325	26.1231	26.0143	25.9062	25.7987	25.692	25.5859	25.4804	25.3756	25.2715	25.1681	25.0656	24.9643	24.8636	24.7637	24.6645	24.5658	24.4674	24.3702	24.2721	24.1749	24.0768	23.9782	23.8813	23.7839	23.687	23.5913	23.4955	23.4002	23.3057	23.2118	23.1178	23.0244
	77	28	27.8925	27.7716	27.6503	27.5303	27.4123	27.2952	27.1778	27.0673	26.9561	26.8463	26.7393	26.633	26.5277	26.4236	26.3207	26.2194	26.1187	26.0188	25.9196	25.8211	25.7234	25.6263	25.53	25.4345	25.3399	25.2466	25.1545	25.063	24.9722	24.8821	24.7925	24.703	24.6149	24.5249	24.4362	24.3463	24.2553	24.1664	24.0768	23.9874	23.8995	23.8111	23.7233	23.6363	23.55	23.4637	23.3778
	78	28	27.8935	27.7765	27.659	27.5426	27.4289	27.3161	27.203	27.0956	26.9865	26.8803	26.7762	26.6729	26.5706	26.4693	26.3685	26.2688	26.1693	26.0701	25.9715	25.8733	25.7756	25.6785	25.582	25.4862	25.3912	25.2973	25.2041	25.1116	25.0196	24.9283	24.8374	24.7468	24.6573	24.5663	24.4766	24.3862	24.2959	24.2066	24.1173	24.0281	23.9403	23.8522	23.7649	23.6778	23.5914	23.5057	23.4202
	79	28	27.776	27.5395	27.3067	27.0781	26.8523	26.6298	26.411	26.1948	25.9808	25.771	25.5636	25.3591	25.1573	24.9589	24.7624	24.5688	24.3776	24.1889	24.0024	23.8181	23.6359	23.4559	23.2779	23.1019	22.9279	22.7558	22.5855	22.4171	22.2505	22.0857	21.9227	21.7614	21.6018	21.4435	21.287	21.1316	20.9776	20.8254	20.6744	20.5248	20.3769	20.2301	20.0847	19.9409	19.7982	19.6569	19.5169
	80	28	27.837	27.6594	27.4847	27.3119	27.1407	26.9699	26.8013	26.6357	26.4702	26.3077	26.147	25.9881	25.8305	25.675	25.5212	25.37	25.2205	25.0725	24.926	24.781	24.6374	24.4954	24.3549	24.2162	24.0792	23.9438	23.8098	23.6769	23.5453	23.4148	23.2853	23.1565	23.0284	22.9006	22.7733	22.6451	22.5168	22.3912	22.2655	22.1412	22.018	21.8957	21.7746	21.6544	21.5354	21.4158	21.2977
	81	28	27.8699	27.725	27.5815	27.4396	27.3004	27.1599	27.0207	26.8914	26.7585	26.6297	26.5041	26.3794	26.2556	26.133	26.0117	25.8927	25.775	25.6582	25.5424	25.4274	25.3134	25.2001	25.0875	24.9756	24.8642	24.7526	24.641	24.5297	24.4187	24.3081	24.198	24.0887	23.9795	23.8729	23.7657	23.6599	23.5532	23.4481	23.3433	23.2391	23.136	23.0329	22.9296	22.8276	22.7273	22.6261	22.5255
	82	28	27.88	27.7459	27.6095	27.4755	27.3439	27.2121	27.08	26.9641	26.8411	26.7242	26.6116	26.4994	26.3882	26.2775	26.1668	26.0578	25.9505	25.844	25.7381	25.6329	25.5282	25.4238	25.3197	25.2156	25.111	25.0056	24.9004	24.796	24.6926	24.5901	24.4885	24.3877	24.2872	24.1873	24.0874	23.9872	23.8862	23.7867	23.6873	23.5882	23.4906	23.3922	23.2946	23.1972	23.1015	23.0062	22.9108
	83	28	27.8792	27.7427	27.6026	27.4646	27.3323	27.1996	27.0647	26.9505	26.825	26.7096	26.5991	26.4889	26.3797	26.2714	26.163	26.0562	25.9513	25.8472	25.7438	25.6412	25.5391	25.4375	25.3363	25.2354	25.1343	25.0327	24.9318	24.8318	24.7328	24.635	24.5379	24.4417	24.3457	24.249	24.1515	24.0537	23.9553	23.858	23.7609	23.6642	23.5684	23.4721	23.3778	23.2824	23.1881	23.094	23.0003
	84	28	27.8739	27.7294	27.5872	27.4464	27.311	27.1739	27.0382	26.9157	26.781	26.6598	26.5431	26.4274	26.3132	26.1999	26.087	25.9756	25.8652	25.7556	25.6469	25.5391	25.4321	25.3258	25.2204	25.1157	25.0116	24.9075	24.8045	24.7025	24.6015	24.5015	24.4021	24.3034	24.2051	24.1066	24.0077	23.91	23.8121	23.714	23.6176	23.5214	23.4251	23.3289	23.2333	23.1369	23.0422	22.9472	22.8515
	85	28	27.7033	27.3984	27.1021	26.8141	26.5344	26.2615	25.9947	25.7361	25.4822	25.2338	24.991	24.7526	24.5186	24.2899	24.0639	23.8414	23.6225	23.407	23.1947	22.9856	22.7796	22.5765	22.3763	22.1789	21.9842	21.792	21.6024	21.4154	21.2308	21.0485	20.8686	20.6909	20.5155	20.3423	20.1711	20.0019	19.8346	19.6694	19.5059	19.3443	19.1847	19.0269	18.8707	18.7163	18.5637	18.4126	18.2632
	86	28	27.7831	27.5567	27.3339	27.1156	26.9029	26.6934	26.4867	26.2863	26.0881	25.8929	25.7011	25.5119	25.3251	25.1419	24.96	24.7807	24.6036	24.4286	24.2557	24.0847	23.9157	23.7486	23.5834	23.42	23.2584	23.0984	22.9402	22.7836	22.6287	22.4754	22.3237	22.1735	22.0249	21.8778	21.732	21.5875	21.4445	21.3028	21.1624	21.0232	20.8855	20.749	20.6137	20.4796	20.3469	20.2152	20.0846
	87	28	27.8224	27.6368	27.4536	27.273	27.0949	26.9192	26.7459	26.5743	26.4052	26.2377	26.0721	25.9084	25.7465	25.5873	25.429	25.2727	25.1181	24.9651	24.8136	24.6637	24.5152	24.3681	24.2225	24.0783	23.9354	23.7938	23.6536	23.5146	23.3769	23.2404	23.1051	22.9709	22.8379	22.7059	22.5751	22.4453	22.3164	22.1887	22.0619	21.9361	21.8114	21.6875	21.5645	21.4426	21.3216	21.2014	21.0822
	88	28	27.8242	27.6407	27.4611	27.2836	27.106	26.9311	26.7593	26.5851	26.4143	26.245	26.0765	25.9101	25.7456	25.5837	25.4229	25.2645	25.108	24.9532	24.7999	24.6482	24.4981	24.3495	24.2023	24.0566	23.9124	23.7696	23.6283	23.4883	23.3495	23.2119	23.0755	22.9404	22.8064	22.6733	22.5416	22.4109	22.281	22.1523	22.0247	21.8981	21.7724	21.6477	21.5239	21.4013	21.2795	21.1586	21.0387
	89	28	27.805	27.6025	27.403	27.2079	27.0193	26.8332	26.6489	26.4719	26.2965	26.1231	25.9532	25.7851	25.6189	25.4553	25.2927	25.131	24.9709	24.8125	24.6557	24.5004	24.3467	24.1944	24.0436	23.8942	23.7461	23.5992	23.4537	23.3095	23.1668	23.0253	22.8854	22.7466	22.609	22.4731	22.3379	22.2041	22.0717	21.9403	21.8099	21.6805	21.5524	21.4252	21.2991	21.1737	21.0495	20.9261	20.8037
	90	28	27.7098	27.4155	27.1298	26.8538	26.5902	26.3333	26.0814	25.8431	25.6094	25.3795	25.1574	24.9391	24.7246	24.5147	24.3068	24.0997	23.8954	23.6945	23.4967	23.3019	23.1101	22.9212	22.7349	22.5513	22.3701	22.1912	22.0148	21.8407	21.669	21.4995	21.3322	21.167	21.0037	20.8428	20.6834	20.5259	20.3704	20.2165	20.0641	19.9136	19.7647	19.6174	19.4716	19.3272	19.1843	19.0427	18.9025
	91	28	27.7948	27.5796	27.3678	27.159	26.952	26.748	26.5471	26.347	26.1501	25.9556	25.7626	25.5722	25.3841	25.1993	25.0161	24.8363	24.6588	24.4833	24.3098	24.1383	23.9686	23.8008	23.6347	23.4704	23.3079	23.1472	22.9881	22.8306	22.6747	22.5203	22.3674	22.2159	22.066	21.9173	21.7701	21.6242	21.4794	21.3361	21.1941	21.0533	20.914	20.7758	20.6388	20.5032	20.3687	20.2355	20.1033
	92	28	27.8131	27.6169	27.4237	27.2339	27.0477	26.8641	26.683	26.5063	26.3313	26.159	25.9894	25.8218	25.6562	25.4933	25.3315	25.1719	25.014	24.8578	24.7032	24.55	24.3984	24.2482	24.0994	23.952	23.806	23.6612	23.5177	23.3756	23.2346	23.095	22.9566	22.8194	22.6834	22.5485	22.4147	22.282	22.1503	22.0198	21.8902	21.7616	21.6342	21.5077	21.3822	21.2577	21.1342	21.0116	20.8899
	93	28	27.8441	27.6798	27.5177	27.358	27.2011	27.0459	26.8924	26.7424	26.5935	26.4467	26.3016	26.1581	26.016	25.8759	25.7367	25.5995	25.4636	25.3289	25.1954	25.063	24.9316	24.8013	24.672	24.5437	24.4163	24.2899	24.1644	24.0399	23.9164	23.7937	23.6721	23.5512	23.4313	23.3123	23.1939	23.0765	22.9598	22.844	22.7289	22.6146	22.5012	22.3886	22.2767	22.1655	22.0551	21.9454	21.8363
	94	28	27.854	27.7001	27.5481	27.3982	27.2511	27.1056	26.9617	26.8213	26.6818	26.5442	26.4084	26.2739	26.1408	26.0095	25.8788	25.7494	25.6211	25.4938	25.3676	25.2423	25.1179	24.9945	24.8719	24.7502	24.6293	24.5092	24.39	24.2715	24.154	24.0373	23.9214	23.8063	23.692	23.5786	23.4658	23.3538	23.2426	23.1321	23.0222	22.913	22.8046	22.6969	22.5898	22.4834	22.3776	22.2725	22.1679
	95	28	27.8604	27.7142	27.5697	27.4273	27.2875	27.1494	27.0124	26.879	26.7467	26.6157	26.4866	26.3587	26.232	26.1069	25.9822	25.8581	25.7348	25.6124	25.4909	25.3703	25.2506	25.1318	25.0139	24.8968	24.7804	24.6648	24.55	24.436	24.3227	24.2101	24.0983	23.9872	23.8769	23.7674	23.6584	23.5501	23.4426	23.3357	23.2293	23.1236	23.0186	22.9141	22.8102	22.7069	22.6042	22.502	22.4003
	96	28	27.8405	27.6803	27.5215	27.3659	27.2165	27.0694	26.923	26.7826	26.6449	26.5068	26.3717	26.2378	26.105	25.9741	25.843	25.7102	25.5775	25.4458	25.3151	25.1855	25.0569	24.9292	24.8025	24.6766	24.5515	24.4269	24.3032	24.1804	24.0585	23.9373	23.8172	23.6977	23.5787	23.4614	23.3439	23.2275	23.1128	22.9977	22.8836	22.7707	22.6583	22.5469	22.4364	22.326	22.2163	22.1073	21.9987
	97	28	27.7809	27.5509	27.326	27.1048	26.8849	26.6692	26.458	26.2453	26.0377	25.8327	25.6286	25.4278	25.2299	25.0359	24.8444	24.6578	24.4742	24.2929	24.114	23.9375	23.7631	23.591	23.4209	23.2528	23.0869	22.9231	22.7612	22.601	22.4425	22.2858	22.1305	21.977	21.825	21.6742	21.5252	21.3773	21.2303	21.0854	20.9417	20.7993	20.6583	20.5186	20.3801	20.2433	20.1077	19.9732	19.8401
	98	28	27.8293	27.6486	27.4708	27.2958	27.1232	26.9531	26.7854	26.6196	26.4559	26.2944	26.1342	25.976	25.8195	25.6653	25.5123	25.3621	25.2136	25.0666	24.921	24.7767	24.6338	24.4922	24.3519	24.2128	24.0749	23.9383	23.8027	23.6683	23.5351	23.4029	23.2718	23.1417	23.0127	22.8847	22.7576	22.6315	22.5062	22.382	22.2586	22.1362	22.0147	21.8941	21.7743	21.6555	21.5375	21.4203	21.304
	99	28	27.8473	27.685	27.525	27.3673	27.2123	27.0592	26.9079	26.7595	26.6123	26.4673	26.3237	26.1817	26.0412	25.9026	25.7648	25.6289	25.4943	25.3609	25.2286	25.0973	24.9671	24.8379	24.7097	24.5826	24.4563	24.331	24.2065	24.083	23.9604	23.8387	23.7179	23.598	23.4788	23.3607	23.2431	23.1265	23.0106	22.8955	22.7812	22.6676	22.5549	22.4428	22.3315	22.221	22.1111	22.0019	21.8934
	100	28	27.862	27.7151	27.5701	27.4272	27.2872	27.1486	27.0114	26.8782	26.7456	26.6151	26.4862	26.3586	26.2323	26.1076	25.9836	25.861	25.7395	25.6189	25.4992	25.3803	25.2623	25.1451	25.0288	24.9132	24.7983	24.6841	24.5707	24.458	24.3462	24.235	24.1246	24.0148	23.9056	23.7974	23.6894	23.5823	23.4758	23.3699	23.2646	23.1599	23.0559	22.9525	22.8498	22.7475	22.6459	22.5447	22.444
	101	28	27.8707	27.7336	27.598	27.4647	27.3347	27.2061	27.0788	26.9558	26.8336	26.7128	26.5939	26.476	26.3592	26.2439	26.1291	26.0151	25.9019	25.7895	25.6779	25.5672	25.4572	25.3479	25.2394	25.1316	25.0245	24.918	24.8123	24.7072	24.6027	24.4989	24.3958	24.2932	24.1912	24.0899	23.9889	23.8886	23.7889	23.6897	23.591	23.493	23.3954	23.2985	23.2021	23.1061	23.0106	22.9156	22.821
	102	28	27.871	27.7349	27.6005	27.4684	27.3391	27.2113	27.0849	26.9614	26.8396	26.7182	26.5987	26.4801	26.3626	26.2465	26.1304	26.0145	25.8992	25.7847	25.6711	25.5584	25.4464	25.3353	25.2249	25.1153	25.0064	24.8982	24.7907	24.6839	24.5779	24.4725	24.3678	24.2637	24.1603	24.0577	23.9556	23.8541	23.7533	23.653	23.5534	23.4544	23.3559	23.2581	23.1608	23.0641	22.9678	22.8721	22.7769
	103	28	27.7655	27.5197	27.2802	27.0456	26.8136	26.5866	26.3647	26.1431	25.9268	25.7138	25.5027	25.2951	25.091	24.891	24.6939	24.5016	24.3125	24.1259	23.942	23.7606	23.5815	23.4048	23.2303	23.0581	22.8881	22.7204	22.5548	22.3911	22.2291	22.069	21.9105	21.7538	21.5989	21.4452	21.2934	21.1428	20.9932	20.8457	20.6995	20.5547	20.4115	20.2695	20.1289	19.99	19.8523	19.7159	19.5808
Crate c	104	28	27.8381	27.6651	27.495	27.3273	27.1609	26.9969	26.8353	26.6739	26.515	26.358	26.2014	26.0467	25.8937	25.7431	25.5939	25.4483	25.3045	25.1622	25.0214	24.882	24.744	24.6073	24.4718	24.3377	24.2049	24.0734	23.9431	23.8139	23.6857	23.5586	23.4324	23.3073	23.1832	23.0598	22.9374	22.8159	22.6948	22.5751	22.4561	22.338	22.2208	22.1043	21.9886	21.874	21.7602	21.6471	21.5348
	105	28	27.8602	27.7098	27.5617	27.4156	27.2709	27.1279	26.987	26.8467	26.7082	26.5714	26.4348	26.2998	26.1662	26.0342	25.9034	25.7758	25.6496	25.5247	25.4009	25.2782	25.1567	25.0362	24.9167	24.7982	24.6808	24.5645	24.4492	24.3347	24.221	24.1082	23.9961	23.8849	23.7744	23.6645	23.5554	23.4469	23.3387	23.2315	23.1249	23.019	22.9139	22.8092	22.7052	22.602	22.4995	22.3976	22.2962
	106	28	27.8761	27.7416	27.6089	27.4781	27.3494	27.2219	27.0959	26.9732	26.8509	26.7311	26.6119	26.4941	26.3777	26.2626	26.1487	26.0375	25.9273	25.8179	25.7092	25.6013	25.4942	25.3878	25.2821	25.1771	25.0728	24.9693	24.8664	24.7641	24.6625	24.5614	24.461	24.3611	24.2618	24.1629	24.0647	23.9668	23.8693	23.7725	23.6762	23.5803	23.485	23.3901	23.2957	23.202	23.1087	23.0158	22.9235
	107	28	27.8855	27.761	27.6378	27.5167	27.3989	27.2816	27.166	27.0559	26.9455	26.8372	26.7308	26.6257	26.5216	26.4187	26.3156	26.2123	26.1094	26.0072	25.9056	25.8046	25.7043	25.6045	25.5054	25.4068	25.3088	25.2114	25.1146	25.0183	24.9225	24.8272	24.7325	24.6383	24.5446	24.4513	24.3586	24.2663	24.1743	24.0829	23.9919	23.9013	23.8112	23.7214	23.6321	23.5433	23.455	23.3669	23.2795
	108	28	27.8824	27.7554	27.6297	27.506	27.3854	27.2655	27.1473	27.0337	26.9206	26.8087	26.6991	26.5905	26.4828	26.3762	26.2695	26.1624	26.0559	25.9502	25.8452	25.741	25.6375	25.5347	25.4326	25.3312	25.2304	25.1304	25.031	24.9322	24.8341	24.7365	24.6395	24.5431	24.4472	24.3517	24.2568	24.1623	24.0682	23.9747	23.8817	23.7891	23.6972	23.6056	23.5146	23.424	23.334	23.2444	23.1552
	109	28	27.7546	27.4979	27.2483	27.0044	26.7645	26.5301	26.3012	26.0743	25.8533	25.6355	25.4205	25.2093	25.0017	24.7984	24.5978	24.402	24.2093	24.0195	23.8323	23.6479	23.466	23.2865	23.1093	22.9345	22.7621	22.5921	22.4242	22.2582	22.0942	21.932	21.7716	21.613	21.4563	21.3006	21.147	20.9944	20.8429	20.6936	20.5455	20.3989	20.254	20.1102	19.9679	19.8273	19.6881	19.5502	19.4135
	110	28	27.834	27.6564	27.4819	27.3096	27.1386	26.97	26.8039	26.6381	26.4757	26.3143	26.1539	25.9954	25.8388	25.6847	25.5321	25.3831	25.2359	25.0903	24.9463	24.8037	24.6628	24.5231	24.3848	24.248	24.1125	23.9785	23.8459	23.7144	23.584	23.4547	23.3265	23.1993	23.0733	22.9478	22.8236	22.6998	22.5764	22.4546	22.3335	22.2132	22.0941	21.9756	21.8579	21.7413	21.6258	21.5109	21.3968
	111	28	27.854	27.6962	27.5406	27.3869	27.2348	27.0845	26.9362	26.7893	26.6449	26.5012	26.3591	26.2184	26.0792	25.9418	25.8055	25.6717	25.5394	25.4082	25.2784	25.1498	25.0224	24.8961	24.7709	24.6468	24.5239	24.4021	24.2815	24.1617	24.0429	23.9251	23.8081	23.6919	23.5767	23.4619	23.3481	23.2346	23.1214	23.0096	22.8982	22.7875	22.6779	22.5686	22.4601	22.3525	22.2458	22.1395	22.0339
	112	28	27.8722	27.7326	27.5946	27.4583	27.3234	27.19	27.058	26.9286	26.8007	26.6739	26.5484	26.424	26.3009	26.1793	26.0588	25.9409	25.8242	25.7086	25.5941	25.4808	25.3685	25.2573	25.1471	25.038	24.93	24.8235	24.718	24.6134	24.5096	24.4066	24.3042	24.2024	24.1016	24.0003	23.9	23.7997	23.699	23.5999	23.5009	23.4022	23.3048	23.2072	23.1101	23.0139	22.9186	22.8234	22.7288
	113	28	27.881	27.7495	27.6191	27.4905	27.3639	27.2383	27.1138	26.9946	26.8757	26.7586	26.6431	26.5288	26.4159	26.3039	26.1933	26.0858	25.9793	25.874	25.7697	25.6667	25.5648	25.4639	25.3642	25.2656	25.1683	25.0727	24.9786	24.8851	24.7924	24.7006	24.6091	24.518	24.428	24.3365	24.2462	24.1555	24.0638	23.974	23.884	23.794	23.7057	23.6167	23.5282	23.4404	23.3536	23.2669	23.1805
	114	28	27.8839	27.7553	27.6278	27.5021	27.3786	27.2562	27.1347	27.0182	26.9017	26.7873	26.6745	26.5629	26.4525	26.3432	26.2351	26.1301	26.0263	25.9237	25.8221	25.7218	25.6224	25.524	25.4265	25.3301	25.2347	25.1406	25.0477	24.9555	24.864	24.7732	24.683	24.5929	24.5039	24.4137	24.3245	24.2351	24.1448	24.0562	23.9675	23.879	23.792	23.7046	23.6176	23.5312	23.4458	23.3606	23.2755
	115	28	27.744	27.4761	27.2158	26.9618	26.7129	26.47	26.2326	25.9987	25.771	25.5462	25.3255	25.1087	24.8955	24.6867	24.4806	24.2785	24.0795	23.8833	23.69	23.4993	23.3113	23.1257	22.9426	22.7619	22.5835	22.4075	22.2337	22.062	21.8924	21.7247	21.5589	21.3949	21.2329	21.0722	20.9135	20.7561	20.5999	20.4459	20.2933	20.1422	19.9929	19.8449	19.6984	19.5537	19.4105	19.2685	19.128
	116	28	27.8237	27.6346	27.4492	27.2659	27.0842	26.9057	26.7296	26.5535	26.3822	26.2108	26.0414	25.8741	25.7088	25.5461	25.3851	25.2275	25.0716	24.9174	24.7648	24.6139	24.4645	24.3166	24.1701	24.0252	23.8817	23.7398	23.5994	23.4602	23.3224	23.1859	23.0505	22.9161	22.7832	22.6508	22.5198	22.3894	22.2592	22.131	22.0035	21.877	21.752	21.6276	21.5041	21.382	21.2611	21.1409	21.0216
	117	28	27.8414	27.6699	27.5009	27.3335	27.1683	27.0053	26.8439	26.6857	26.5305	26.3751	26.2227	26.0716	25.9223	25.7747	25.6282	25.4829	25.3386	25.1956	25.054	24.9136	24.7746	24.6369	24.5003	24.3652	24.2312	24.0988	23.9679	23.8381	23.7095	23.582	23.4555	23.3296	23.2053	23.0806	22.9573	22.834	22.7106	22.5893	22.4681	22.3478	22.2291	22.1107	21.9931	21.8768	21.7618	21.6471	21.5333
	118	28	27.8587	27.7046	27.5508	27.3992	27.2505	27.1036	26.9573	26.8177	26.6787	26.5413	26.4068	26.2735	26.1417	26.0116	25.883	25.7566	25.6308	25.506	25.3822	25.2594	25.1376	25.0169	24.8971	24.7785	24.6612	24.5457	24.4316	24.3183	24.2058	24.0941	23.983	23.8718	23.7624	23.6503	23.5399	23.4279	23.3152	23.205	23.0939	22.9831	22.8746	22.7652	22.6571	22.5496	22.4431	22.3371	22.2315
	119	28	27.8715	27.7296	27.5879	27.4484	27.3114	27.1763	27.0416	26.9135	26.7863	26.6603	26.5367	26.4143	26.2933	26.1737	26.056	25.9411	25.827	25.7138	25.6015	25.4902	25.3799	25.2705	25.162	25.0546	24.9484	24.8439	24.7408	24.6384	24.5366	24.4355	24.3347	24.2337	24.1346	24.0328	23.9326	23.8312	23.729	23.6291	23.5283	23.4278	23.3293	23.2301	23.1319	23.0344	22.9378	22.8416	22.7457
	120	28	27.8771	27.7401	27.6049	27.4714	27.3398	27.21	27.0812	26.9565	26.8337	26.7113	26.5909	26.4716	26.3537	26.2373	26.1223	26.0097	25.8987	25.789	25.6804	25.5731	25.4669	25.3618	25.2577	25.1547	25.053	24.9527	24.8536	24.7552	24.6576	24.5607	24.4644	24.3685	24.2738	24.1782	24.0837	23.9893	23.8937	23.8002	23.7065	23.6131	23.5212	23.4289	23.3372	23.2463	23.1565	23.0666	22.9771
	121	28	27.7433	27.4742	27.2129	26.9585	26.7099	26.4671	26.2301	25.9981	25.7706	25.548	25.3292	25.1144	24.9034	24.6968	24.4944	24.2994	24.1077	23.9191	23.7333	23.5504	23.3701	23.1924	23.0172	22.8445	22.6743	22.5067	22.3414	22.1781	22.0167	21.8573	21.6996	21.5437	21.3896	21.2355	21.0836	20.9313	20.7794	20.6307	20.4822	20.3347	20.19	20.0452	19.9022	19.7607	19.6207	19.4817	19.344
	122	28	27.825	27.6341	27.4466	27.263	27.0813	26.9018	26.7253	26.5497	26.3756	26.2047	26.0341	25.8657	25.6991	25.5353	25.3754	25.2225	25.072	24.9234	24.7767	24.6317	24.4884	24.3467	24.2067	24.0685	23.9321	23.7979	23.6654	23.5344	23.4048	23.2764	23.1493	23.0231	22.898	22.7706	22.6455	22.5175	22.3892	22.2641	22.1383	22.0135	21.8906	21.7675	21.6459	21.5259	21.406	21.286	21.1675
	123	28	27.8551	27.6949	27.5356	27.3797	27.2281	27.076	26.9254	26.7763	26.6233	26.4772	26.3297	26.1836	26.0381	25.8945	25.753	25.6143	25.4771	25.3411	25.2063	25.0726	24.94	24.8085	24.678	24.5486	24.4203	24.293	24.1668	24.0417	23.9178	23.7947	23.6725	23.551	23.4297	23.3082	23.1879	23.0664	22.9462	22.8271	22.708	22.5903	22.4729	22.3565	22.241	22.1267	22.0117	21.8967	21.7833
	124	28	27.8677	27.7219	27.5786	27.4377	27.3009	27.1632	27.0284	26.8881	26.7451	26.6087	26.4705	26.3338	26.1972	26.0625	25.9298	25.7982	25.6677	25.5383	25.4097	25.2821	25.1554	25.0295	24.9043	24.7798	24.6558	24.5325	24.4105	24.2895	24.1696	24.0507	23.9325	23.8155	23.6989	23.5833	23.4699	23.3562	23.2437	23.1316	23.02	22.9092	22.7993	22.6899	22.58	22.4727	22.3654	22.2581	22.1521
	125	28	27.8753	27.7377	27.6056	27.4752	27.3448	27.2149	27.0895	26.9535	26.8194	26.6875	26.5546	26.4235	26.293	26.1644	26.0383	25.9131	25.7881	25.6639	25.5403	25.4174	25.2954	25.1741	25.0537	24.9341	24.8155	24.6987	24.5839	24.4698	24.3567	24.2444	24.1324	24.021	23.9114	23.7999	23.693	23.5829	23.4732	23.3656	23.2562	23.1472	23.0415	22.9345	22.8275	22.7236	22.6199	22.5173	22.4155
	126	28	27.876	27.7383	27.6065	27.4761	27.3442	27.2145	27.0883	26.9523	26.8243	26.692	26.5594	26.4283	26.2983	26.1702	26.0453	25.9235	25.802	25.6812	25.5612	25.4421	25.3239	25.2066	25.0902	24.9749	24.861	24.7491	24.639	24.5295	24.4209	24.3129	24.2052	24.0973	23.9918	23.8835	23.7788	23.6709	23.5629	23.4578	23.3507	23.2441	23.1402	23.0354	22.9318	22.8298	22.7278	22.627	22.5273
[truncated: 433 more columns]

## Sheet: Validation
Crate a					Crate b					Crate c
Experimental		CFD			Experimental		CFD			Experimental		CFD
Time (hrs)	Temperature (°C)	Time (hrs)	Temperature (°C)		Time (hrs)	Temperature (°C)	Time (hrs)	Temperature (°C)		Time (hrs)	Temperature (°C)	Time (hrs)	Temperature (°C)
0	26.9681	0	28		0	28.3626	0	28		0	28.5203	0	28
0.521873	25.7553	0.0833333	27.7492		0.552268	27.4191	0.0833333	27.7936		0.649259	28.1431	0.0833333	27.9114
1.16654	24.5106	0.166667	27.4878		1.13083	26.3645	0.166667	27.5789		1.32675	27.5919	0.166667	27.7996
1.8419	23.0426	0.25	27.2295		2.18277	24.4218	0.25	27.3669		2.42766	26.6344	0.25	27.6882
2.57866	21.383	0.333333	26.9764		3.28731	22.3127	0.333333	27.1571		3.52858	25.4449	0.333333	27.5772
3.49962	19.4362	0.416667	26.7274		4.23406	20.7308	0.416667	26.9488		4.51658	24.3424	0.416667	27.4666
4.29777	17.5851	0.5	26.4818		5.12821	19.2044	0.5	26.7439		5.44813	23.2979	0.5	27.3564
5.28012	16.0532	0.583333	26.2415		6.41683	17.2063	0.583333	26.5402		6.69019	21.8472	0.583333	27.2466
6.44666	13.6277	0.666667	26.0035		7.49507	15.6522	0.666667	26.3387		7.59351	20.8027	0.666667	27.1373
7.12203	12.1596	0.75	25.7703		8.44181	14.4311	0.75	26.1392		8.72265	19.5551	0.75	27.0283
8.41136	10.3723	0.833333	25.5402		9.70414	12.877	0.833333	25.9414		10.1905	17.9594	0.833333	26.9197
9.17882	9.60638	0.916667	25.3138		10.9665	11.4894	0.916667	25.7459		11.4326	16.6828	0.916667	26.8115
10.3147	8.96809	1	25.091		12.5444	10.1295	1	25.5515		12.6182	15.5803	1	26.7038
13.2003	7.88298	1.08333	24.8712		14.2275	9.07493	1.08333	25.3596		14.3684	14.1876	1.08333	26.5964
15.4106	7.18085	1.16667	24.6554		16.0158	8.10361	1.16667	25.1694		16.4008	12.94	1.16667	26.4894
17.7437	6.54255	1.25	24.4424		17.2781	7.60407	1.25	24.9819		18.151	11.9826	1.25	26.3828
19.5856	5.96809	1.33333	24.233		19.1716	6.91027	1.33333	24.7956		20.3529	10.9091	1.33333	26.2766
22.4712	5.20213	1.41667	24.0265		21.4333	6.32747	1.41667	24.6117		22.2724	10.5319	1.41667	26.1708
24.4973	4.94681	1.5	23.8229		24.0105	5.93895	1.5	24.4291		24.192	10.0097	1.5	26.0654
25.7866	4.37234	1.58333	23.6228		26.0092	5.60592	1.58333	24.2486		26.4502	9.40039	1.58333	25.9604
28.1197	4.37234	1.66667	23.425		27.7449	5.21739	1.66667	24.07		28.7085	8.84913	1.66667	25.8558
29.9616	4.24468	1.75	23.2308		29.3754	4.96762	1.75	23.8931		30.9104	8.32689	1.75	25.7516
32.3561	3.8617	1.83333	23.0384		31.3215	4.85661	1.83333	23.7184		33.1122	7.9207	1.83333	25.6478
35.3031	3.60638	1.91667	22.8496		32.952	4.57909	1.91667	23.5449		35.7092	7.39845	1.91667	25.5443
38.6186	3.47872	2	22.663		34.9507	4.21832	2	23.3737		37.1207	7.16634	2	25.4413
40	3.47872	2.08333	22.4788		36.8442	4.02405	2.08333	23.2041		38.5886	6.87621	2.08333	25.3386
		2.16667	22.298		38.4747	3.9408	2.16667	23.036		40	6.70213	2.16667	25.2364
		2.25	22.1186		40	3.80204	2.25	22.8701				2.25	25.1345
		2.33333	21.9419				2.33333	22.7057				2.33333	25.033
		2.41667	21.7681				2.41667	22.5428				2.41667	24.9319
		2.5	21.5957				2.5	22.382				2.5	24.8312
		2.58333	21.4252				2.58333	22.2224				2.58333	24.7308
		2.66667	21.2579				2.66667	22.0644				2.66667	24.6309
		2.75	21.0924				2.75	21.9084				2.75	24.5313
		2.83333	20.9281				2.83333	21.754				2.83333	24.4321
		2.91667	20.7665				2.91667	21.601				2.91667	24.3333
		3	20.607				3	21.4494				3	24.2348
		3.08333	20.4494				3.08333	21.2997				3.08333	24.1368
		3.16667	20.2931				3.16667	21.1517				3.16667	24.0391
		3.25	20.1385				3.25	21.0049				3.25	23.9418
		3.33333	19.9861				3.33333	20.8596				3.33333	23.8449
		3.41667	19.8357				3.41667	20.7158				3.41667	23.7484
		3.5	19.6868				3.5	20.5738				3.5	23.6522
		3.58333	19.5392				3.58333	20.4334				3.58333	23.5564
		3.66667	19.3932				3.66667	20.2944				3.66667	23.461
		3.75	19.2493				3.75	20.1571				3.75	23.366
		3.83333	19.107				3.83333	20.0216				3.83333	23.2713
		3.91667	18.9659				3.91667	19.887				3.91667	23.177
		4	18.8268				4	19.754				4	23.0831
		4.08333	18.6893				4.08333	19.6242				4.08333	22.9895
		4.16667	18.5533				4.16667	19.4948				4.16667	22.8963
		4.25	18.4178				4.25	19.3671				4.25	22.8035
		4.33333	18.2845				4.33333	19.2436				4.33333	22.7111
		4.41667	18.1521				4.41667	19.1205				4.41667	22.619
		4.5	18.0208				4.5	18.9983				4.5	22.5273
		4.58333	17.8907				4.58333	18.8769				4.58333	22.436
		4.66667	17.7618				4.66667	18.7563				4.66667	22.345
		4.75	17.6339				4.75	18.6365				4.75	22.2544
		4.83333	17.5072				4.83333	18.5176				4.83333	22.1641
		4.91667	17.3816				4.91667	18.3993				4.91667	22.0742
		5	17.2586				5	18.2836				5	21.9847
		5.08333	17.1368				5.08333	18.167				5.08333	21.8926
		5.16667	17.0161				5.16667	18.0511				5.16667	21.8038
		5.25	16.8964				5.25	17.9362				5.25	21.7153
		5.33333	16.7778				5.33333	17.8222				5.33333	21.6273
		5.41667	16.6603				5.41667	17.7092				5.41667	21.5395
		5.5	16.5437				5.5	17.5972				5.5	21.4522
		5.58333	16.4283				5.58333	17.4861				5.58333	21.3652
		5.66667	16.3138				5.66667	17.3759				5.66667	21.2785
		5.75	16.2003				5.75	17.2666				5.75	21.1923
		5.83333	16.0878				5.83333	17.1583				5.83333	21.1063
		5.91667	15.9763				5.91667	17.0507				5.91667	21.0207
		6	15.8658				6	16.9441				6	20.9355
		6.08333	15.7563				6.08333	16.8384				6.08333	20.8506
		6.16944	15.6458				6.16944	16.7318				6.16944	20.7661
		6.25278	15.5381				6.25278	16.6278				6.25278	20.6819
		6.33611	15.4313				6.33611	16.5246				6.33611	20.5981
		6.41944	15.3256				6.41944	16.4223				6.41944	20.5146
		6.50278	15.2208				6.50278	16.3209				6.50278	20.4315
		6.58611	15.1168				6.58611	16.2202				6.58611	20.3487
		6.66944	15.0138				6.66944	16.1203				6.66944	20.2663
		6.75278	14.9116				6.75278	16.0212				6.75278	20.1842
		6.83611	14.8104				6.83611	15.9224				6.83611	20.1025
		6.91944	14.71				6.91944	15.8249				6.91944	20.0211
		7.00278	14.6105				7.00278	15.7282				7.00278	19.94
		7.08611	14.5119				7.08611	15.6321				7.08611	19.8593
		7.16944	14.4141				7.16944	15.5369				7.16944	19.779
		7.25278	14.3173				7.25278	15.4423				7.25278	19.6989
		7.33611	14.2212				7.33611	15.3485				7.33611	19.6192
		7.41944	14.126				7.41944	15.2554				7.41944	19.5399
		7.50278	14.0317				7.50278	15.163				7.50278	19.4609
		7.58611	13.9382				7.58611	15.0714				7.58611	19.3822
		7.66944	13.8455				7.66944	14.9805				7.66944	19.3039
		7.75278	13.7537				7.75278	14.8903				7.75278	19.2259
		7.83611	13.6627				7.83611	14.8008				7.83611	19.1482
		7.91944	13.5724				7.91944	14.712				7.91944	19.0709
		8.00278	13.483				8.00278	14.624				8.00278	18.9939
		8.08611	13.3943				8.08611	14.5366				8.08611	18.9173
		8.16944	13.3065				8.16944	14.4498				8.16944	18.841
		8.25278	13.2194				8.25278	14.3638				8.25278	18.765
		8.33611	13.1332				8.33611	14.2784				8.33611	18.6893
		8.41944	13.0477				8.41944	14.1937				8.41944	18.614
		8.50278	12.9629				8.50278	14.1097				8.50278	18.539
		8.58611	12.8789				8.58611	14.0264				8.58611	18.4643
		8.66944	12.7957				8.66944	13.9436				8.66944	18.39
		8.75278	12.7132				8.75278	13.8615				8.75278	18.316
		8.83611	12.6315				8.83611	13.7801				8.83611	18.2423
		8.91944	12.5504				8.91944	13.6993				8.91944	18.169
		9.00278	12.4702				9.00278	13.6192				9.00278	18.0959
		9.08611	12.3906				9.08611	13.5397				9.08611	18.0232
		9.16944	12.3118				9.16944	13.4607				9.16944	17.9508
		9.25278	12.2336				9.25278	13.3824				9.25278	17.8788
		9.33611	12.1562				9.33611	13.3047				9.33611	17.8071
		9.41944	12.0794				9.41944	13.2276				9.41944	17.7356
		9.50278	12.0034				9.50278	13.1513				9.50278	17.6645
		9.58611	11.928				9.58611	13.0754				9.58611	17.5938
		9.66944	11.8533				9.66944	13.0001				9.66944	17.5233
		9.75278	11.7793				9.75278	12.9253				9.75278	17.4532
		9.83611	11.7059				9.83611	12.8512				9.83611	17.3834
		9.91944	11.6332				9.91944	12.7776				9.91944	17.3139
		10.0028	11.5611				10.0028	12.7045				10.0028	17.2447
		10.0861	11.4897				10.0861	12.6321				10.0861	17.1758
		10.1694	11.4189				10.1694	12.5602				10.1694	17.1073
		10.2528	11.3488				10.2528	12.4888				10.2528	17.039
		10.3361	11.2792				10.3361	12.418				10.3361	16.9711
		10.4194	11.2103				10.4194	12.3477				10.4194	16.9035
		10.5028	11.142				10.5028	12.278				10.5028	16.8362
		10.5861	11.0743				10.5861	12.2088				10.5861	16.7692
		10.6694	11.0073				10.6694	12.1402				10.6694	16.7025
		10.7528	10.9408				10.7528	12.072				10.7528	16.6361
		10.8361	10.8749				10.8361	12.0045				10.8361	16.5701
		10.9194	10.8096				10.9194	11.9374				10.9194	16.5043
		11.0028	10.7448				11.0028	11.8709				11.0028	16.4389
		11.0861	10.6807				11.0861	11.8047				11.0861	16.3737
		11.1694	10.6172				11.1694	11.7392				11.1694	16.3089
		11.2528	10.554				11.2528	11.674				11.2528	16.2444
		11.3361	10.4914				11.3361	11.6094				11.3361	16.1801
		11.4194	10.4294				11.4194	11.5452				11.4194	16.1162
		11.5028	10.368				11.5028	11.4815				11.5028	16.0526
		11.5861	10.307				11.5861	11.4183				11.5861	15.9893
		11.6694	10.2466				11.6694	11.3556				11.6694	15.9262
		11.7528	10.1868				11.7528	11.2933				11.7528	15.8635
		11.8361	10.1275				11.8361	11.2315				11.8361	15.8011
		11.9194	10.0686				11.9194	11.1703				11.9194	15.739
		12.0028	10.0103				12.0028	11.1095				12.0028	15.6772
		12.0861	9.95258				12.0861	11.0492				12.0861	15.6156
		12.1694	9.89535				12.1694	10.9895				12.1694	15.5544
		12.2528	9.83861				12.2528	10.9302				12.2528	15.4935
		12.3361	9.78235				12.3361	10.8713				12.3361	15.4328
		12.4194	9.72658				12.4194	10.8128				12.4194	15.3725
		12.5028	9.67131				12.5028	10.7548				12.5028	15.3124
		12.5861	9.61653				12.5861	10.6972				12.5861	15.2527
		12.6694	9.56221				12.6694	10.6401				12.6694	15.1932
		12.7528	9.50838				12.7528	10.5834				12.7528	15.134
		12.8361	9.455				12.8361	10.5272				12.8361	15.0751
		12.9194	9.40207				12.9194	10.4713				12.9194	15.0165
		13.0028	9.34962				13.0028	10.4158				13.0028	14.9582
		13.0861	9.2976				13.0861	10.3608				13.0861	14.9002
		13.1694	9.24605				13.1694	10.3062				13.1694	14.8425
		13.2528	9.19495				13.2528	10.2519				13.2528	14.785
		13.3361	9.14428				13.3361	10.1981				13.3361	14.7279
		13.4194	9.09407				13.4194	10.1448				13.4194	14.671
		13.5028	9.04428				13.5028	10.0918				13.5028	14.6144
		13.5861	8.99491				13.5861	10.0392				13.5861	14.5581
		13.6694	8.94596				13.6694	9.98694				13.6694	14.5021
		13.7528	8.89743				13.7528	9.9351				13.7528	14.4463
		13.8361	8.8493				13.8361	9.88362				13.8361	14.3909
		13.9194	8.80158				13.9194	9.83253				13.9194	14.3357
		14.0028	8.75426				14.0028	9.78179				14.0028	14.2808
		14.0861	8.70734				14.0861	9.7314				14.0861	14.2262
		14.1694	8.66082				14.1694	9.68143				14.1694	14.1718
		14.2528	8.6147				14.2528	9.63182				14.2528	14.1177
		14.3361	8.56897				14.3361	9.58259				14.3361	14.0639
		14.4194	8.52361				14.4194	9.53365				14.4194	14.0104
		14.5028	8.47864				14.5028	9.48511				14.5028	13.9572
		14.5861	8.43404				14.5861	9.43694				14.5861	13.9042
		14.6694	8.38982				14.6694	9.38912				14.6694	13.8515
		14.7528	8.34596				14.7528	9.34164				14.7528	13.7991
		14.8361	8.30245				14.8361	9.29451				14.8361	13.7469
		14.9194	8.25931				14.9194	9.24771				14.9194	13.6951
		15.0028	8.21653				15.0028	9.20127				15.0028	13.6435
		15.0861	8.17412				15.0861	9.1552				15.0861	13.5921
		15.1694	8.13202				15.1694	9.10944				15.1694	13.5411
		15.2528	8.09023				15.2528	9.06402				15.2528	13.4903
		15.3361	8.04883				15.3361	9.01899				15.3361	13.4397
		15.4194	8.00774				15.4194	8.97422				15.4194	13.3894
		15.5028	7.96698				15.5028	8.92998				15.5028	13.3394
		15.5861	7.92584				15.5861	8.8868				15.5861	13.2897
		15.6694	7.88451				15.6694	8.84426				15.6694	13.2402
		15.7528	7.84357				15.7528	8.80195				15.7528	13.191
		15.8361	7.80297				15.8361	8.75991				15.8361	13.1421
		15.9194	7.7627				15.9194	8.71812				15.9194	13.0934
		16.0028	7.72278				16.0028	8.6766				16.0028	13.045
		16.0861	7.68318				16.0861	8.63533				16.0861	12.9968
		16.1694	7.64389				16.1694	8.59429				16.1694	12.9489
		16.2528	7.60495				16.2528	8.55353				16.2528	12.9013
		16.3361	7.56632				16.3361	8.51302				16.3361	12.8539
		16.4194	7.528				16.4194	8.47276				16.4194	12.8067
		16.5028	7.48999				16.5028	8.43274				16.5028	12.7599
		16.5861	7.45228				16.5861	8.39297				16.5861	12.7132
		16.6694	7.41489				16.6694	8.35345				16.6694	12.6669
		16.7528	7.37781				16.7528	8.31418				16.7528	12.6208
		16.8361	7.34104				16.8361	8.27512				16.8361	12.5749
		16.9194	7.30455				16.9194	8.23633				16.9194	12.5293
		17.0028	7.26834				17.0028	8.19779				17.0028	12.484
		17.0861	7.23245				17.0861	8.1595				17.0861	12.4389
		17.1694	7.19682				17.1694	8.12145				17.1694	12.394
		17.2528	7.16147				17.2528	8.08363				17.2528	12.3494
		17.3361	7.12644				17.3361	8.04604				17.3361	12.3051
		17.4194	7.09167				17.4194	8.0087				17.4194	12.261
		17.5028	7.05719				17.5028	7.97159				17.5028	12.2171
		17.5861	7.02297				17.5861	7.93471				17.5861	12.1735
		17.6694	6.98902				17.6694	7.89806				17.6694	12.1302
		17.7528	6.95535				17.7528	7.86165				17.7528	12.087
		17.8361	6.92193				17.8361	7.82545				17.8361	12.0442
		17.9194	6.88878				17.9194	7.7895				17.9194	12.0015
		18.0028	6.85588				18.0028	7.75376				18.0028	11.9592
		18.0861	6.82324				18.0861	7.71826				18.0861	11.917
		18.1694	6.79087				18.1694	7.68298				18.1694	11.8751
		18.2528	6.75874				18.2528	7.64792				18.2528	11.8334
		18.3361	6.72688				18.3361	7.61309				18.3361	11.792
		18.4194	6.69525				18.4194	7.57848				18.4194	11.7508
		18.5028	6.66387				18.5028	7.54408				18.5028	11.7099
		18.5861	6.63274				18.5861	7.50991				18.5861	11.6692
		18.6694	6.60183				18.6694	7.47594				18.6694	11.6287
		18.7528	6.57118				18.7528	7.4422				18.7528	11.5885
		18.8361	6.54076				18.8361	7.40867				18.8361	11.5485
		18.9194	6.51058				18.9194	7.37536				18.9194	11.5087
		19.0028	6.48063				19.0028	7.34225				19.0028	11.4692
		19.0861	6.45092				19.0861	7.30935				19.0861	11.4299
		19.1694	6.42143				19.1694	7.27667				19.1694	11.3908
		19.2528	6.39218				19.2528	7.2442				19.2528	11.352
		19.3361	6.36316				19.3361	7.21194				19.3361	11.3134
		19.4194	6.33436				19.4194	7.17988				19.4194	11.275
		19.5028	6.30577				19.5028	7.14801				19.5028	11.2369
		19.5861	6.27739				19.5861	7.11636				19.5861	11.1989
		19.6694	6.24925				19.6694	7.0849				19.6694	11.1613
		19.7528	6.2213				19.7528	7.05364				19.7528	11.1238
		19.8361	6.19358				19.8361	7.02259				19.8361	11.0866
		19.9194	6.16606				19.9194	6.99173				19.9194	11.0495
		20.0028	6.13874				20.0028	6.96107				20.0028	11.0128
		20.0861	6.11164				20.0861	6.93059				20.0861	10.9762
		20.1694	6.08474				20.1694	6.90032				20.1694	10.9399
		20.2528	6.05804				20.2528	6.87023				20.2528	10.9037
		20.3361	6.03151				20.3361	6.84033				20.3361	10.8678
		20.4194	6.00511				20.4194	6.8106				20.4194	10.8322
		20.5028	5.97892				20.5028	6.78104				20.5028	10.7967
		20.5861	5.95292				20.5861	6.75166				20.5861	10.7615
		20.6694	5.92711				20.6694	6.72247				20.6694	10.7264
		20.7528	5.9015				20.7528	6.69347				20.7528	10.6916
		20.8361	5.87607				20.8361	6.66465				20.8361	10.6571
		20.9194	5.85082				20.9194	6.63601				20.9194	10.6227
		21.0028	5.82576				21.0028	6.60756				21.0028	10.5885
		21.0861	5.80088				21.0861	6.57929				21.0861	10.5546
		21.1694	5.77618				21.1694	6.55119				21.1694	10.5209
		21.2528	5.75168				21.2528	6.52328				21.2528	10.4874
		21.3361	5.72734				21.3361	6.49555				21.3361	10.4541
		21.4194	5.70318				21.4194	6.46798				21.4194	10.421
		21.5028	5.67919				21.5028	6.4406				21.5028	10.3881
		21.5861	5.65538				21.5861	6.4134				21.5861	10.3554
		21.6694	5.63174				21.6694	6.38636				21.6694	10.323
		21.7528	5.60826				21.7528	6.3595				21.7528	10.2907
		21.8361	5.58496				21.8361	6.33281				21.8361	10.2587
		21.9194	5.56181				21.9194	6.30628				21.9194	10.2268
		22.0028	5.53882				22.0028	6.27993				22.0028	10.1952
		22.0861	5.51599				22.0861	6.25374				22.0861	10.1638
		22.1694	5.49332				22.1694	6.22771				22.1694	10.1326
		22.2528	5.47082				22.2528	6.20185				22.2528	10.1015
		22.3361	5.44847				22.3361	6.17616				22.3361	10.0707
		22.4194	5.42628				22.4194	6.15062				22.4194	10.0401
		22.5028	5.40425				22.5028	6.12525				22.5028	10.0097
		22.5861	5.38237				22.5861	6.10004				22.5861	9.97949
		22.6694	5.36063				22.6694	6.07499				22.6694	9.94948
		22.7528	5.33904				22.7528	6.0501				22.7528	9.91967
		22.8361	5.31755				22.8361	6.02535				22.8361	9.89006
		22.9194	5.2962				22.9194	6.00076				22.9194	9.86065
		23.0028	5.27501				23.0028	5.97633				23.0028	9.83143
		23.0861	5.25396				23.0861	5.95205				23.0861	9.80241
		23.1694	5.23306				23.1694	5.92793				23.1694	9.77358
		23.2528	5.21231				23.2528	5.90396				23.2528	9.74495
		23.3361	5.19171				23.3361	5.88015				23.3361	9.71651
		23.4194	5.17125				23.4194	5.85649				23.4194	9.68827
		23.5028	5.15093				23.5028	5.83298				23.5028	9.66022
		23.5861	5.13077				23.5861	5.80962				23.5861	9.63236
		23.6694	5.11074				23.6694	5.78641				23.6694	9.60469
		23.7528	5.09086				23.7528	5.76334				23.7528	9.57721
		23.8361	5.07112				23.8361	5.74042				23.8361	9.54992
		23.9194	5.05152				23.9194	5.71766				23.9194	9.52282
		24.0028	5.03205				24.0028	5.69504				24.0028	9.4959
		24.0861	5.01273				24.0861	5.67256				24.0861	9.46917
		24.1694	4.99355				24.1694	5.65022				24.1694	9.44263
		24.2528	4.9745				24.2528	5.62803				24.2528	9.41628
		24.3361	4.95559				24.3361	5.60597				24.3361	9.39011
		24.4194	4.93681				24.4194	5.58406				24.4194	9.36412
		24.5028	4.91817				24.5028	5.56229				24.5028	9.33831
		24.5861	4.89966				24.5861	5.54066				24.5861	9.31269
		24.6694	4.88128				24.6694	5.51916				24.6694	9.28725
		24.7528	4.86303				24.7528	5.49781				24.7528	9.26199
		24.8361	4.84492				24.8361	5.47658				24.8361	9.23691
		24.9194	4.82693				24.9194	5.4555				24.9194	9.21201
		25.0028	4.80907				25.0028	5.43455				25.0028	9.18729
		25.0861	4.79133				25.0861	5.41373				25.0861	9.16275
		25.1694	4.77372				25.1694	5.39305				25.1694	9.13838
		25.2528	4.75623				25.2528	5.37249				25.2528	9.11419
		25.3361	4.73888				25.3361	5.35207				25.3361	9.09018
		25.4194	4.72164				25.4194	5.33178				25.4194	9.06634
		25.5028	4.70451				25.5028	5.31161				25.5028	9.04267
		25.5861	4.68752				25.5861	5.29157				25.5861	9.01918
		25.6694	4.67064				25.6694	5.27166				25.6694	8.99586
		25.7528	4.65387				25.7528	5.25187				25.7528	8.97271
		25.8361	4.63723				25.8361	5.23221				25.8361	8.94973
		25.9194	4.6207				25.9194	5.21268				25.9194	8.92692
		26.0028	4.60429				26.0028	5.19327				26.0028	8.90428
		26.0861	4.58799				26.0861	5.17398				26.0861	8.88181
		26.1694	4.57181				26.1694	5.15481				26.1694	8.85951
		26.2528	4.55573				26.2528	5.13575				26.2528	8.83738
		26.3361	4.53977				26.3361	5.11683				26.3361	8.81541
		26.4194	4.52391				26.4194	5.09802				26.4194	8.7936
		26.5028	4.50817				26.5028	5.07932				26.5028	8.77196
		26.5861	4.49253				26.5861	5.06075				26.5861	8.75049
		26.6694	4.477				26.6694	5.04229				26.6694	8.72918
		26.7528	4.46158				26.7528	5.02396				26.7528	8.70803
		26.8361	4.44627				26.8361	5.00574				26.8361	8.68704
		26.9194	4.43106				26.9194	4.98763				26.9194	8.66622
		27.0028	4.41595				27.0028	4.96964				27.0028	8.64555
		27.0861	4.40095				27.0861	4.95176				27.0861	8.62504
		27.1694	4.38605				27.1694	4.93399				27.1694	8.60469
		27.2528	4.37126				27.2528	4.91634				27.2528	8.5845
		27.3361	4.35657				27.3361	4.89879				27.3361	8.56447
		27.4194	4.34197				27.4194	4.88136				27.4194	8.54459
		27.5028	4.32748				27.5028	4.86403				27.5028	8.52487
		27.5861	4.31309				27.5861	4.84682				27.5861	8.50531
		27.6694	4.2988				27.6694	4.82971				27.6694	8.48589
		27.7528	4.2846				27.7528	4.81271				27.7528	8.46664
		27.8361	4.2705				27.8361	4.79581				27.8361	8.44753
		27.9194	4.2565				27.9194	4.77903				27.9194	8.42857
		28.0028	4.24259				28.0028	4.76234				28.0028	8.40977
		28.0861	4.22877				28.0861	4.74577				28.0861	8.39112
		28.1694	4.21505				28.1694	4.7293				28.1694	8.37261
		28.2528	4.20142				28.2528	4.71293				28.2528	8.35426
		28.3361	4.18789				28.3361	4.69666				28.3361	8.33605
		28.4194	4.17445				28.4194	4.68049				28.4194	8.31799
		28.5028	4.1611				28.5028	4.66443				28.5028	8.30007
		28.5861	4.14784				28.5861	4.64846				28.5861	8.28231
		28.6694	4.13467				28.6694	4.6326				28.6694	8.26468
		28.7528	4.12158				28.7528	4.61683				28.7528	8.2472
		28.8361	4.10859				28.8361	4.60116				28.8361	8.22987
		28.9194	4.09568				28.9194	4.58559				28.9194	8.21267
		29.0028	4.08286				29.0028	4.57012				29.0028	8.19562
		29.0861	4.07013				29.0861	4.55474				29.0861	8.17871
		29.1694	4.05748				29.1694	4.53946				29.1694	8.16194
		29.2528	4.04492				29.2528	4.52428				29.2528	8.14531
		29.3361	4.03244				29.3361	4.50919				29.3361	8.12882
		29.4194	4.02004				29.4194	4.49419				29.4194	8.11246
		29.5028	4.00773				29.5028	4.47929				29.5028	8.09624
		29.5861	3.9955				29.5861	4.46448				29.5861	8.08016
		29.6694	3.98336				29.6694	4.44977				29.6694	8.06422
		29.7528	3.97129				29.7528	4.43514				29.7528	8.04841
		29.8361	3.9593				29.8361	4.4206				29.8361	8.03273
		29.9194	3.94739				29.9194	4.40616				29.9194	8.01719
		30.0028	3.93557				30.0028	4.39181				30.0028	8.00178
		30.0861	3.92382				30.0861	4.37754				30.0861	7.9865
		30.1694	3.91215				30.1694	4.36337				30.1694	7.97136
		30.2528	3.90056				30.2528	4.34928				30.2528	7.95634
		30.3361	3.88905				30.3361	4.33527				30.3361	7.94145
		30.4194	3.87761				30.4194	4.32136				30.4194	7.92669
		30.5028	3.86624				30.5028	4.30753				30.5028	7.91206
		30.5861	3.85495				30.5861	4.29379				30.5861	7.89756
		30.6694	3.84374				30.6694	4.28013				30.6694	7.88318
		30.7528	3.8326				30.7528	4.26655				30.7528	7.86893
		30.8361	3.82153				30.8361	4.25307				30.8361	7.85481
		30.9194	3.81054				30.9194	4.23966				30.9194	7.84081
		31.0028	3.79961				31.0028	4.22634				31.0028	7.82693
		31.0861	3.78877				31.0861	4.2131				31.0861	7.81317
		31.1694	3.77799				31.1694	4.19994				31.1694	7.79954
		31.2528	3.76728				31.2528	4.18686				31.2528	7.78603
		31.3361	3.75665				31.3361	4.17387				31.3361	7.77263
		31.4194	3.74609				31.4194	4.16095				31.4194	7.75936
		31.5028	3.73559				31.5028	4.14812				31.5028	7.74621
		31.5861	3.72516				31.5861	4.13537				31.5861	7.73317
		31.6694	3.7148				31.6694	4.12269				31.6694	7.72026
		31.7528	3.70451				31.7528	4.11009				31.7528	7.70745
		31.8361	3.69429				31.8361	4.09757				31.8361	7.69477
		31.9194	3.68413				31.9194	4.08513				31.9194	7.6822
		32.0028	3.67404				32.0028	4.07277				32.0028	7.66974
		32.0861	3.66402				32.0861	4.06048				32.0861	7.6574
		32.1694	3.65406				32.1694	4.04826				32.1694	7.64517
		32.2528	3.64416				32.2528	4.03612				32.2528	7.63305
		32.3361	3.63433				32.3361	4.02406				32.3361	7.62104
		32.4194	3.62456				32.4194	4.01208				32.4194	7.60914
		32.5028	3.61486				32.5028	4.00016				32.5028	7.59736
		32.5861	3.60522				32.5861	3.98832				32.5861	7.58568
		32.6694	3.59564				32.6694	3.97655				32.6694	7.57411
		32.7528	3.58612				32.7528	3.96486				32.7528	7.56265
		32.8361	3.57667				32.8361	3.95324				32.8361	7.55129
		32.9194	3.56727				32.9194	3.94168				32.9194	7.54004
		33.0028	3.55794				33.0028	3.9302				33.0028	7.52889
		33.0861	3.54867				33.0861	3.91879				33.0861	7.51785
		33.1694	3.53945				33.1694	3.90745				33.1694	7.50692
		33.2528	3.5303				33.2528	3.89618				33.2528	7.49608
		33.3361	3.5212				33.3361	3.88498				33.3361	7.48535
		33.4194	3.51217				33.4194	3.87384				33.4194	7.47472
		33.5028	3.50319				33.5028	3.86278				33.5028	7.46419
		33.5861	3.49425				33.5861	3.85178				33.5861	7.45376
		33.6694	3.48538				33.6694	3.84084				33.6694	7.44342
		33.7528	3.47656				33.7528	3.82998				33.7528	7.43319
		33.8361	3.4678				33.8361	3.81918				33.8361	7.42305
		33.9194	3.45909				33.9194	3.80844				33.9194	7.41301
		34.0028	3.45043				34.0028	3.79778				34.0028	7.40307
		34.0861	3.44184				34.0861	3.78718				34.0861	7.39322
		34.1694	3.43329				34.1694	3.77664				34.1694	7.38346
		34.2528	3.42481				34.2528	3.76617				34.2528	7.3738
		34.3361	3.41637				34.3361	3.75576				34.3361	7.36424
		34.4194	3.408				34.4194	3.74542				34.4194	7.35476
		34.5028	3.39968				34.5028	3.73514				34.5028	7.34537
		34.5861	3.3914				34.5861	3.72492				34.5861	7.33608
		34.6694	3.38319				34.6694	3.71476				34.6694	7.32688
		34.7528	3.37503				34.7528	3.70467				34.7528	7.31776
		34.8361	3.36692				34.8361	3.69464				34.8361	7.30873
		34.9194	3.35886				34.9194	3.68467				34.9194	7.29979
		35.0028	3.35084				35.0028	3.67476				35.0028	7.29094
		35.0861	3.34289				35.0861	3.66492				35.0861	7.28217
		35.1694	3.33498				35.1694	3.65513				35.1694	7.27349
		35.2528	3.32712				35.2528	3.6454				35.2528	7.26489
		35.3361	3.31931				35.3361	3.63573				35.3361	7.25638
		35.4194	3.31156				35.4194	3.62612				35.4194	7.24795
		35.5028	3.30385				35.5028	3.61657				35.5028	7.2396
		35.5861	3.29619				35.5861	3.60707				35.5861	7.23133
		35.6694	3.28859				35.6694	3.59764				35.6694	7.22314
		35.7528	3.28103				35.7528	3.58826				35.7528	7.21504
		35.8361	3.27351				35.8361	3.57894				35.8361	7.20701
		35.9194	3.26605				35.9194	3.56967				35.9194	7.19906
		36.0028	3.25863				36.0028	3.56046				36.0028	7.19145
		36.0861	3.25126				36.0861	3.55131				36.0861	7.18365
		36.1694	3.24393				36.1694	3.54221				36.1694	7.17593
		36.2528	3.23666				36.2528	3.53317				36.2528	7.16828
		36.3361	3.22943				36.3361	3.52418				36.3361	7.16071
		36.4194	3.22224				36.4194	3.51525				36.4194	7.15321
		36.5028	3.21509				36.5028	3.50637				36.5028	7.14578
		36.5861	3.20799				36.5861	3.49755				36.5861	7.13843
		36.6694	3.20094				36.6694	3.48877				36.6694	7.13115
		36.7528	3.19393				36.7528	3.48006				36.7528	7.12394
		36.8361	3.18697				36.8361	3.4714				36.8361	7.1168
		36.9194	3.18006				36.9194	3.46278				36.9194	7.10972
		37.0028	3.17318				37.0028	3.45423				37.0028	7.10272
		37.0833	3.16646				37.0833	3.44586				37.0833	7.09578
		37.1667	3.15968				37.1667	3.43741				37.1667	7.08891
		37.25	3.15294				37.25	3.42901				37.25	7.08211
		37.3333	3.14624				37.3333	3.42066				37.3333	7.07537
		37.4167	3.13959				37.4167	3.41236				37.4167	7.0687
		37.5	3.13297				37.5	3.40411				37.5	7.06209
		37.5833	3.12639				37.5833	3.39591				37.5833	7.05554
		37.6667	3.11986				37.6667	3.38776				37.6667	7.04906
		37.75	3.11337				37.75	3.37966				37.75	7.04263
		37.8333	3.10691				37.8333	3.37161				37.8333	7.03627
		37.9167	3.1005				37.9167	3.36361				37.9167	7.02997
		38	3.09412				38	3.35566				38	7.02373
		38.0833	3.08778				38.0833	3.34775				38.0833	7.01754
		38.1667	3.08148				38.1667	3.33989				38.1667	7.01141
		38.25	3.07522				38.25	3.33207				38.25	7.00534
		38.3333	3.06899				38.3333	3.3243				38.3333	6.99933
		38.4167	3.06281				38.4167	3.31659				38.4167	6.99337
		38.5	3.05666				38.5	3.30892				38.5	6.98747
		38.5833	3.05055				38.5833	3.30129				38.5833	6.98162
		38.6667	3.04448				38.6667	3.29371				38.6667	6.97582
		38.75	3.03844				38.75	3.28617				38.75	6.97007
		38.8333	3.03244				38.8333	3.27868				38.8333	6.96438
		38.9167	3.02648				38.9167	3.27125				38.9167	6.95874
		39	3.02055				39	3.26385				39	6.95315
		39.0833	3.01465				39.0833	3.25649				39.0833	6.9476
		39.1667	3.0088				39.1667	3.24918				39.1667	6.94211
		39.25	3.00297				39.25	3.24192				39.25	6.93666
		39.3333	2.99719				39.3333	3.23469				39.3333	6.93126
		39.4167	2.99143				39.4167	3.22752				39.4167	6.9259
		39.5	2.98572				39.5	3.22038				39.5	6.9206
		39.5833	2.98003				39.5833	3.21329				39.5833	6.91533
		39.6667	2.97439				39.6667	3.20623				39.6667	6.91011
		39.75	2.96877				39.75	3.19922				39.75	6.90493
		39.8333	2.96319				39.8333	3.19226				39.8333	6.8998
		39.9167	2.95764				39.9167	3.18533				39.9167	6.89471
		40	2.95213				40	3.17844				40	6.88965
